# Supplementary material for: Prevalence of tick-borne bacterial pathogens in Germany—has the situation changed after a decade?
Source: Front Cell Infect Microbiol. 2024 Jul 18;14:1429667. doi: 10.3389/fcimb.2024.1429667 (PMC11291221; doi:10.3389/fcimb.2024.1429667)
Supplement: Supplementary file 1 [file Table_1.xlsx]

## Sheet: all data
Template ID	sampling year	Location	Coordinates		Federal state	Coxiella burnetii	C. burnetii	Rickettsia spp.	Rickettsia spp.	Rickettsia spp.	Rickettsia spp.	Rickettsia spp.	Rickettsia species	Anaplasma spp.	Anaplasma spp.	A. phagocytophilum	A. phagocytophilum	Borreliella spp.	Borreliella spp.	B. miyamotoi	B. miyamotoi	Genospecies ospA qPCR
			X	Y		IS1111 qPCR (Ct)	result	gltA qPCR (Ct)	result	rrs sequencing	gltA sequencing	ompB sequencing	result	rrs qPCR (Ct)	result	msp2 qPCR (Ct)	result	5S-23S IGS qPCR (Ct)	result	flaB qPCR (Ct)	result	Ct	melt temp (°C)	Species
10F0429/1	2010	Loderhof/Tittling	48.7392	13.3454	Bavaria	n.a.	n.a.	no Ct	negative	n.a.	n.a.	n.a.	n.a.	no Ct	negative	n.a.	n.a.	no Ct	negative	n.a.	n.a.	n.a.	n.a.	n.a.
10F0429/2	2010	Loderhof/Tittling	48.7392	13.3454	Bavaria	n.a.	n.a.	no Ct	negative	n.a.	n.a.	n.a.	n.a.	no Ct	negative	n.a.	n.a.	no Ct	negative	n.a.	n.a.	n.a.	n.a.	n.a.
10F0429/3	2010	Loderhof/Tittling	48.7392	13.3454	Bavaria	n.a.	n.a.	37.07	negative	n.a.	n.a.	n.a.	n.a.	no Ct	negative	n.a.	n.a.	35.85	positive	no Ct	negative	37.35	80.00	B. garinii
10F0429/4	2010	Loderhof/Tittling	48.7392	13.3454	Bavaria	n.a.	n.a.	no Ct	negative	n.a.	n.a.	n.a.	n.a.	no Ct	negative	n.a.	n.a.	29.68	positive	no Ct	negative	31.14	80.50	B. bavariensis
10F0429/5	2010	Loderhof/Tittling	48.7392	13.3454	Bavaria	n.a.	n.a.	no Ct	negative	n.a.	n.a.	n.a.	n.a.	no Ct	negative	n.a.	n.a.	no Ct	negative	n.a.	n.a.	n.a.	n.a.	n.a.
10F0429/6	2010	Loderhof/Tittling	48.7392	13.3454	Bavaria	n.a.	n.a.	no Ct	negative	n.a.	n.a.	n.a.	n.a.	no Ct	negative	n.a.	n.a.	no Ct	negative	n.a.	n.a.	n.a.	n.a.	n.a.
10F0429/7	2010	Loderhof/Tittling	48.7392	13.3454	Bavaria	n.a.	n.a.	no Ct	negative	n.a.	n.a.	n.a.	n.a.	no Ct	negative	n.a.	n.a.	no Ct	negative	n.a.	n.a.	n.a.	n.a.	n.a.
10F0429/8	2010	Loderhof/Tittling	48.7392	13.3454	Bavaria	n.a.	n.a.	no Ct	negative	n.a.	n.a.	n.a.	n.a.	no Ct	negative	n.a.	n.a.	34.31	positive	no Ct	negative	34.35	81.00	B. afzelii
10F0429/9	2010	Loderhof/Tittling	48.7392	13.3454	Bavaria	n.a.	n.a.	no Ct	negative	n.a.	n.a.	n.a.	n.a.	no Ct	negative	n.a.	n.a.	no Ct	negative	n.a.	n.a.	n.a.	n.a.	n.a.
10F0429/10	2010	Loderhof/Tittling	48.7392	13.3454	Bavaria	n.a.	n.a.	37.14	negative	n.a.	n.a.	n.a.	n.a.	no Ct	negative	n.a.	n.a.	no Ct	negative	n.a.	n.a.	n.a.	n.a.	n.a.
10F0430/1	2010	Loderhof/Tittling	48.7392	13.3454	Bavaria	n.a.	n.a.	35.93	negative	n.a.	n.a.	n.a.	n.a.	no Ct	negative	n.a.	n.a.	no Ct	negative	n.a.	n.a.	n.a.	n.a.	n.a.
10F0430/2	2010	Loderhof/Tittling	48.7392	13.3454	Bavaria	n.a.	n.a.	no Ct	negative	n.a.	n.a.	n.a.	n.a.	no Ct	negative	n.a.	n.a.	32.82	positive	no Ct	negative	35.28	80.50	B. burgdorferi
10F0430/3	2010	Loderhof/Tittling	48.7392	13.3454	Bavaria	n.a.	n.a.	no Ct	negative	n.a.	n.a.	n.a.	n.a.	no Ct	negative	n.a.	n.a.	no Ct	negative	n.a.	n.a.	n.a.	n.a.	n.a.
10F0430/4	2010	Loderhof/Tittling	48.7392	13.3454	Bavaria	n.a.	n.a.	no Ct	negative	n.a.	n.a.	n.a.	n.a.	no Ct	negative	n.a.	n.a.	no Ct	negative	n.a.	n.a.	n.a.	n.a.	n.a.
10F0430/5	2010	Loderhof/Tittling	48.7392	13.3454	Bavaria	n.a.	n.a.	36.48	negative	n.a.	n.a.	n.a.	n.a.	no Ct	negative	n.a.	n.a.	no Ct	negative	n.a.	n.a.	n.a.	n.a.	n.a.
10F0430/6	2010	Loderhof/Tittling	48.7392	13.3454	Bavaria	n.a.	n.a.	no Ct	negative	n.a.	n.a.	n.a.	n.a.	no Ct	negative	n.a.	n.a.	no Ct	negative	n.a.	n.a.	n.a.	n.a.	n.a.
10F0430/7	2010	Loderhof/Tittling	48.7392	13.3454	Bavaria	n.a.	n.a.	36.38	negative	n.a.	n.a.	n.a.	n.a.	no Ct	negative	n.a.	n.a.	34.57	positive	no Ct	negative	34.8	80.50	B. garinii
10F0430/8	2010	Loderhof/Tittling	48.7392	13.3454	Bavaria	n.a.	n.a.	no Ct	negative	n.a.	n.a.	n.a.	n.a.	no Ct	negative	n.a.	n.a.	no Ct	negative	n.a.	n.a.	n.a.	n.a.	n.a.
10F0430/9	2010	Loderhof/Tittling	48.7392	13.3454	Bavaria	n.a.	n.a.	35.16	negative	n.a.	n.a.	n.a.	n.a.	no Ct	negative	n.a.	n.a.	no Ct	negative	n.a.	n.a.	n.a.	n.a.	n.a.
10F0430/10	2010	Loderhof/Tittling	48.7392	13.3454	Bavaria	n.a.	n.a.	35.44	negative	n.a.	n.a.	n.a.	n.a.	no Ct	negative	n.a.	n.a.	no Ct	negative	n.a.	n.a.	n.a.	n.a.	n.a.
10F0431/01	2010	Loderhof/Tittling	48.7392	13.3454	Bavaria	n.a.	n.a.	no Ct	negative	n.a.	n.a.	n.a.	n.a.	no Ct	negative	n.a.	n.a.	no Ct	negative	n.a.	n.a.	n.a.	n.a.	n.a.
10F0431/02	2010	Loderhof/Tittling	48.7392	13.3454	Bavaria	n.a.	n.a.	35.8	negative	n.a.	n.a.	n.a.	n.a.	no Ct	negative	n.a.	n.a.	38.10	positive	no Ct	negative	no Ct	none	n.a.
10F0431/03	2010	Loderhof/Tittling	48.7392	13.3454	Bavaria	n.a.	n.a.	35.71	negative	n.a.	n.a.	n.a.	n.a.	no Ct	negative	n.a.	n.a.	no Ct	negative	n.a.	n.a.	n.a.	n.a.	n.a.
10F0431/04	2010	Loderhof/Tittling	48.7392	13.3454	Bavaria	n.a.	n.a.	36.15	negative	n.a.	n.a.	n.a.	n.a.	no Ct	negative	n.a.	n.a.	no Ct	negative	n.a.	n.a.	n.a.	n.a.	n.a.
10F0431/05	2010	Loderhof/Tittling	48.7392	13.3454	Bavaria	n.a.	n.a.	no Ct	negative	n.a.	n.a.	n.a.	n.a.	no Ct	negative	n.a.	n.a.	no Ct	negative	n.a.	n.a.	n.a.	n.a.	n.a.
10F0431/06	2010	Loderhof/Tittling	48.7392	13.3454	Bavaria	n.a.	n.a.	35.59	negative	n.a.	n.a.	n.a.	n.a.	no Ct	negative	n.a.	n.a.	no Ct	negative	n.a.	n.a.	n.a.	n.a.	n.a.
10F0431/07	2010	Loderhof/Tittling	48.7392	13.3454	Bavaria	n.a.	n.a.	no Ct	negative	n.a.	n.a.	n.a.	n.a.	no Ct	negative	n.a.	n.a.	no Ct	negative	n.a.	n.a.	n.a.	n.a.	n.a.
10F0431/08	2010	Loderhof/Tittling	48.7392	13.3454	Bavaria	n.a.	n.a.	no Ct	negative	n.a.	n.a.	n.a.	n.a.	no Ct	negative	n.a.	n.a.	no Ct	negative	n.a.	n.a.	n.a.	n.a.	n.a.
10F0431/09	2010	Loderhof/Tittling	48.7392	13.3454	Bavaria	n.a.	n.a.	no Ct	negative	n.a.	n.a.	n.a.	n.a.	no Ct	negative	n.a.	n.a.	no Ct	negative	n.a.	n.a.	n.a.	n.a.	n.a.
10F0431/10	2010	Loderhof/Tittling	48.7392	13.3454	Bavaria	n.a.	n.a.	no Ct	negative	n.a.	n.a.	n.a.	n.a.	no Ct	negative	n.a.	n.a.	no Ct	negative	n.a.	n.a.	n.a.	n.a.	n.a.
10F0432/01	2010	Loderhof/Tittling	48.7392	13.3454	Bavaria	n.a.	n.a.	no Ct	negative	n.a.	n.a.	n.a.	n.a.	no Ct	negative	n.a.	n.a.	no Ct	negative	n.a.	n.a.	n.a.	n.a.	n.a.
10F0432/02	2010	Loderhof/Tittling	48.7392	13.3454	Bavaria	n.a.	n.a.	no Ct	negative	n.a.	n.a.	n.a.	n.a.	no Ct	negative	n.a.	n.a.	no Ct	negative	n.a.	n.a.	n.a.	n.a.	n.a.
10F0432/03	2010	Loderhof/Tittling	48.7392	13.3454	Bavaria	n.a.	n.a.	36.5	negative	n.a.	n.a.	n.a.	n.a.	no Ct	negative	n.a.	n.a.	no Ct	negative	n.a.	n.a.	n.a.	n.a.	n.a.
10F0432/04	2010	Loderhof/Tittling	48.7392	13.3454	Bavaria	n.a.	n.a.	no Ct	negative	n.a.	n.a.	n.a.	n.a.	no Ct	negative	n.a.	n.a.	no Ct	negative	n.a.	n.a.	n.a.	n.a.	n.a.
10F0432/05	2010	Loderhof/Tittling	48.7392	13.3454	Bavaria	n.a.	n.a.	34.03	negative	n.a.	n.a.	n.a.	n.a.	no Ct	negative	n.a.	n.a.	no Ct	negative	n.a.	n.a.	n.a.	n.a.	n.a.
10F0432/06	2010	Loderhof/Tittling	48.7392	13.3454	Bavaria	n.a.	n.a.	no Ct	negative	n.a.	n.a.	n.a.	n.a.	no Ct	negative	n.a.	n.a.	30.18	positive	no Ct	negative	31.4	80.50	B. bavariensis
10F0432/07	2010	Loderhof/Tittling	48.7392	13.3454	Bavaria	n.a.	n.a.	no Ct	negative	n.a.	n.a.	n.a.	n.a.	no Ct	negative	n.a.	n.a.	no Ct	negative	n.a.	n.a.	n.a.	n.a.	n.a.
10F0432/08	2010	Loderhof/Tittling	48.7392	13.3454	Bavaria	n.a.	n.a.	no Ct	negative	n.a.	n.a.	n.a.	n.a.	no Ct	negative	n.a.	n.a.	no Ct	negative	n.a.	n.a.	n.a.	n.a.	n.a.
10F0432/09	2010	Loderhof/Tittling	48.7392	13.3454	Bavaria	n.a.	n.a.	no Ct	negative	n.a.	n.a.	n.a.	n.a.	no Ct	negative	n.a.	n.a.	33.48	positive	no Ct	negative	34.62	81.50	B. burgdorferi
10F0432/10	2010	Loderhof/Tittling	48.7392	13.3454	Bavaria	n.a.	n.a.	no Ct	negative	n.a.	n.a.	n.a.	n.a.	no Ct	negative	n.a.	n.a.	no Ct	negative	n.a.	n.a.	n.a.	n.a.	n.a.
10F0433/01	2010	Loderhof/Tittling	48.7392	13.3454	Bavaria	n.a.	n.a.	no Ct	negative	n.a.	n.a.	n.a.	n.a.	no Ct	negative	n.a.	n.a.	28.53	positive	no Ct	negative	34.02	79.50	B. garinii
10F0433/02	2010	Loderhof/Tittling	48.7392	13.3454	Bavaria	n.a.	n.a.	no Ct	negative	n.a.	n.a.	n.a.	n.a.	no Ct	negative	n.a.	n.a.	no Ct	negative	n.a.	n.a.	n.a.	n.a.	n.a.
10F0433/03	2010	Loderhof/Tittling	48.7392	13.3454	Bavaria	n.a.	n.a.	40	negative	n.a.	n.a.	n.a.	n.a.	no Ct	negative	n.a.	n.a.	no Ct	negative	n.a.	n.a.	n.a.	n.a.	n.a.
10F0433/04	2010	Loderhof/Tittling	48.7392	13.3454	Bavaria	n.a.	n.a.	35.86	negative	n.a.	n.a.	n.a.	n.a.	no Ct	negative	n.a.	n.a.	no Ct	negative	n.a.	n.a.	n.a.	n.a.	n.a.
10F0433/05	2010	Loderhof/Tittling	48.7392	13.3454	Bavaria	n.a.	n.a.	36.55	negative	n.a.	n.a.	n.a.	n.a.	no Ct	negative	n.a.	n.a.	no Ct	negative	n.a.	n.a.	n.a.	n.a.	n.a.
10F0433/06	2010	Loderhof/Tittling	48.7392	13.3454	Bavaria	n.a.	n.a.	38.96	negative	n.a.	n.a.	n.a.	n.a.	no Ct	negative	n.a.	n.a.	no Ct	negative	n.a.	n.a.	n.a.	n.a.	n.a.
10F0433/07	2010	Loderhof/Tittling	48.7392	13.3454	Bavaria	n.a.	n.a.	25.23	positive	positive	positive	positive	R. helvetica	no Ct	negative	n.a.	n.a.	no Ct	negative	n.a.	n.a.	n.a.	n.a.	n.a.
10F0433/08	2010	Loderhof/Tittling	48.7392	13.3454	Bavaria	n.a.	n.a.	no Ct	negative	n.a.	n.a.	n.a.	n.a.	no Ct	negative	n.a.	n.a.	no Ct	negative	n.a.	n.a.	n.a.	n.a.	n.a.
10F0433/09	2010	Loderhof/Tittling	48.7392	13.3454	Bavaria	n.a.	n.a.	no Ct	negative	n.a.	n.a.	n.a.	n.a.	no Ct	negative	n.a.	n.a.	no Ct	negative	n.a.	n.a.	n.a.	n.a.	n.a.
10F0433/10	2010	Loderhof/Tittling	48.7392	13.3454	Bavaria	n.a.	n.a.	37.19	negative	n.a.	n.a.	n.a.	n.a.	no Ct	negative	n.a.	n.a.	no Ct	negative	n.a.	n.a.	n.a.	n.a.	n.a.
10F0434/01	2010	Loderhof/Tittling	48.7392	13.3454	Bavaria	n.a.	n.a.	39.65	negative	n.a.	n.a.	n.a.	n.a.	no Ct	negative	n.a.	n.a.	no Ct	negative	n.a.	n.a.	n.a.	n.a.	n.a.
10F0434/02	2010	Loderhof/Tittling	48.7392	13.3454	Bavaria	n.a.	n.a.	no Ct	negative	n.a.	n.a.	n.a.	n.a.	no Ct	negative	n.a.	n.a.	no Ct	negative	n.a.	n.a.	n.a.	n.a.	n.a.
10F0434/03	2010	Loderhof/Tittling	48.7392	13.3454	Bavaria	n.a.	n.a.	36.52	negative	n.a.	n.a.	n.a.	n.a.	no Ct	negative	n.a.	n.a.	no Ct	negative	n.a.	n.a.	n.a.	n.a.	n.a.
10F0434/04	2010	Loderhof/Tittling	48.7392	13.3454	Bavaria	n.a.	n.a.	36.76	negative	n.a.	n.a.	n.a.	n.a.	no Ct	negative	n.a.	n.a.	no Ct	negative	n.a.	n.a.	n.a.	n.a.	n.a.
10F0434/05	2010	Loderhof/Tittling	48.7392	13.3454	Bavaria	n.a.	n.a.	37.83	negative	n.a.	n.a.	n.a.	n.a.	no Ct	negative	n.a.	n.a.	no Ct	negative	n.a.	n.a.	n.a.	n.a.	n.a.
10F0434/06	2010	Loderhof/Tittling	48.7392	13.3454	Bavaria	n.a.	n.a.	36.28	negative	n.a.	n.a.	n.a.	n.a.	no Ct	negative	n.a.	n.a.	no Ct	negative	n.a.	n.a.	n.a.	n.a.	n.a.
10F0434/07	2010	Loderhof/Tittling	48.7392	13.3454	Bavaria	n.a.	n.a.	36.56	negative	n.a.	n.a.	n.a.	n.a.	no Ct	negative	n.a.	n.a.	no Ct	negative	n.a.	n.a.	n.a.	n.a.	n.a.
10F0434/08	2010	Loderhof/Tittling	48.7392	13.3454	Bavaria	n.a.	n.a.	no Ct	negative	n.a.	n.a.	n.a.	n.a.	no Ct	negative	n.a.	n.a.	no Ct	negative	n.a.	n.a.	n.a.	n.a.	n.a.
10F0434/09	2010	Loderhof/Tittling	48.7392	13.3454	Bavaria	n.a.	n.a.	no Ct	negative	n.a.	n.a.	n.a.	n.a.	no Ct	negative	n.a.	n.a.	no Ct	negative	n.a.	n.a.	n.a.	n.a.	n.a.
10F0434/10	2010	Loderhof/Tittling	48.7392	13.3454	Bavaria	n.a.	n.a.	36.74	negative	n.a.	n.a.	n.a.	n.a.	no Ct	negative	n.a.	n.a.	no Ct	negative	n.a.	n.a.	n.a.	n.a.	n.a.
10F0435/01	2010	Loderhof/Tittling	48.7392	13.3454	Bavaria	n.a.	n.a.	36.4	negative	n.a.	n.a.	n.a.	n.a.	no Ct	negative	n.a.	n.a.	no Ct	negative	n.a.	n.a.	n.a.	n.a.	n.a.
10F0435/02	2010	Loderhof/Tittling	48.7392	13.3454	Bavaria	n.a.	n.a.	37.05	negative	n.a.	n.a.	n.a.	n.a.	no Ct	negative	n.a.	n.a.	no Ct	negative	n.a.	n.a.	n.a.	n.a.	n.a.
10F0435/03	2010	Loderhof/Tittling	48.7392	13.3454	Bavaria	n.a.	n.a.	37.98	negative	n.a.	n.a.	n.a.	n.a.	no Ct	negative	n.a.	n.a.	no Ct	negative	n.a.	n.a.	n.a.	n.a.	n.a.
10F0435/04	2010	Loderhof/Tittling	48.7392	13.3454	Bavaria	n.a.	n.a.	no Ct	negative	n.a.	n.a.	n.a.	n.a.	no Ct	negative	n.a.	n.a.	no Ct	negative	n.a.	n.a.	n.a.	n.a.	n.a.
10F0435/05	2010	Loderhof/Tittling	48.7392	13.3454	Bavaria	n.a.	n.a.	35.9	negative	n.a.	n.a.	n.a.	n.a.	no Ct	negative	n.a.	n.a.	no Ct	negative	n.a.	n.a.	n.a.	n.a.	n.a.
10F0435/06	2010	Loderhof/Tittling	48.7392	13.3454	Bavaria	n.a.	n.a.	no Ct	negative	n.a.	n.a.	n.a.	n.a.	no Ct	negative	n.a.	n.a.	no Ct	negative	n.a.	n.a.	n.a.	n.a.	n.a.
10F0435/07	2010	Loderhof/Tittling	48.7392	13.3454	Bavaria	n.a.	n.a.	37.97	negative	n.a.	n.a.	n.a.	n.a.	no Ct	negative	n.a.	n.a.	no Ct	negative	n.a.	n.a.	n.a.	n.a.	n.a.
10F0435/08	2010	Loderhof/Tittling	48.7392	13.3454	Bavaria	n.a.	n.a.	36.35	negative	n.a.	n.a.	n.a.	n.a.	no Ct	negative	n.a.	n.a.	no Ct	negative	n.a.	n.a.	n.a.	n.a.	n.a.
10F0435/09	2010	Loderhof/Tittling	48.7392	13.3454	Bavaria	n.a.	n.a.	no Ct	negative	n.a.	n.a.	n.a.	n.a.	no Ct	negative	n.a.	n.a.	37.41	positive	no Ct	negative	no Ct	none	n.a.
10F0435/10	2010	Loderhof/Tittling	48.7392	13.3454	Bavaria	n.a.	n.a.	no Ct	negative	n.a.	n.a.	n.a.	n.a.	no Ct	negative	n.a.	n.a.	no Ct	negative	n.a.	n.a.	n.a.	n.a.	n.a.
10F0436/01	2010	Loderhof/Tittling	48.7392	13.3454	Bavaria	n.a.	n.a.	40	negative	n.a.	n.a.	n.a.	n.a.	no Ct	negative	n.a.	n.a.	no Ct	negative	n.a.	n.a.	n.a.	n.a.	n.a.
10F0436/02	2010	Loderhof/Tittling	48.7392	13.3454	Bavaria	n.a.	n.a.	37.82	negative	n.a.	n.a.	n.a.	n.a.	no Ct	negative	n.a.	n.a.	no Ct	negative	n.a.	n.a.	n.a.	n.a.	n.a.
10F0436/03	2010	Loderhof/Tittling	48.7392	13.3454	Bavaria	n.a.	n.a.	no Ct	negative	n.a.	n.a.	n.a.	n.a.	no Ct	negative	n.a.	n.a.	no Ct	negative	n.a.	n.a.	n.a.	n.a.	n.a.
10F0436/04	2010	Loderhof/Tittling	48.7392	13.3454	Bavaria	n.a.	n.a.	no Ct	negative	n.a.	n.a.	n.a.	n.a.	no Ct	negative	n.a.	n.a.	no Ct	negative	n.a.	n.a.	n.a.	n.a.	n.a.
10F0436/05	2010	Loderhof/Tittling	48.7392	13.3454	Bavaria	n.a.	n.a.	no Ct	negative	n.a.	n.a.	n.a.	n.a.	no Ct	negative	n.a.	n.a.	no Ct	negative	n.a.	n.a.	n.a.	n.a.	n.a.
10F0436/06	2010	Loderhof/Tittling	48.7392	13.3454	Bavaria	n.a.	n.a.	36.87	negative	n.a.	n.a.	n.a.	n.a.	no Ct	negative	n.a.	n.a.	no Ct	negative	n.a.	n.a.	n.a.	n.a.	n.a.
10F0436/07	2010	Loderhof/Tittling	48.7392	13.3454	Bavaria	n.a.	n.a.	no Ct	negative	n.a.	n.a.	n.a.	n.a.	no Ct	negative	n.a.	n.a.	36.27	positive	no Ct	negative	no Ct	none	n.a.
10F0436/08	2010	Loderhof/Tittling	48.7392	13.3454	Bavaria	n.a.	n.a.	no Ct	negative	n.a.	n.a.	n.a.	n.a.	no Ct	negative	n.a.	n.a.	no Ct	negative	n.a.	n.a.	n.a.	n.a.	n.a.
10F0436/09	2010	Loderhof/Tittling	48.7392	13.3454	Bavaria	n.a.	n.a.	no Ct	negative	n.a.	n.a.	n.a.	n.a.	no Ct	negative	n.a.	n.a.	no Ct	negative	n.a.	n.a.	n.a.	n.a.	n.a.
10F0436/10	2010	Loderhof/Tittling	48.7392	13.3454	Bavaria	n.a.	n.a.	37.78	negative	n.a.	n.a.	n.a.	n.a.	no Ct	negative	n.a.	n.a.	no Ct	negative	n.a.	n.a.	n.a.	n.a.	n.a.
10F0441/01	2010	Loderhof/Tittling	48.7392	13.3454	Bavaria	n.a.	n.a.	no Ct	negative	n.a.	n.a.	n.a.	n.a.	no Ct	negative	n.a.	n.a.	no Ct	negative	n.a.	n.a.	n.a.	n.a.	n.a.
10F0441/02	2010	Loderhof/Tittling	48.7392	13.3454	Bavaria	n.a.	n.a.	no Ct	negative	n.a.	n.a.	n.a.	n.a.	no Ct	negative	n.a.	n.a.	38.01	positive	no Ct	negative	43.58	none	n.a.
10F0441/03	2010	Loderhof/Tittling	48.7392	13.3454	Bavaria	n.a.	n.a.	35.6	negative	n.a.	n.a.	n.a.	n.a.	no Ct	negative	n.a.	n.a.	no Ct	negative	n.a.	n.a.	n.a.	n.a.	n.a.
10F0441/04	2010	Loderhof/Tittling	48.7392	13.3454	Bavaria	n.a.	n.a.	37.18	negative	n.a.	n.a.	n.a.	n.a.	no Ct	negative	n.a.	n.a.	no Ct	negative	n.a.	n.a.	n.a.	n.a.	n.a.
10F0441/05	2010	Loderhof/Tittling	48.7392	13.3454	Bavaria	n.a.	n.a.	no Ct	negative	n.a.	n.a.	n.a.	n.a.	no Ct	negative	n.a.	n.a.	no Ct	negative	n.a.	n.a.	n.a.	n.a.	n.a.
10F0441/06	2010	Loderhof/Tittling	48.7392	13.3454	Bavaria	n.a.	n.a.	39.26	negative	n.a.	n.a.	n.a.	n.a.	no Ct	negative	n.a.	n.a.	no Ct	negative	n.a.	n.a.	n.a.	n.a.	n.a.
10F0441/07	2010	Loderhof/Tittling	48.7392	13.3454	Bavaria	n.a.	n.a.	36.5	negative	n.a.	n.a.	n.a.	n.a.	no Ct	negative	n.a.	n.a.	no Ct	negative	n.a.	n.a.	n.a.	n.a.	n.a.
10F0441/08	2010	Loderhof/Tittling	48.7392	13.3454	Bavaria	n.a.	n.a.	33.79	negative	n.a.	n.a.	n.a.	n.a.	no Ct	negative	n.a.	n.a.	no Ct	negative	n.a.	n.a.	n.a.	n.a.	n.a.
10F0441/09	2010	Loderhof/Tittling	48.7392	13.3454	Bavaria	n.a.	n.a.	36.72	negative	n.a.	n.a.	n.a.	n.a.	no Ct	negative	n.a.	n.a.	no Ct	negative	n.a.	n.a.	n.a.	n.a.	n.a.
10F0441/10	2010	Loderhof/Tittling	48.7392	13.3454	Bavaria	n.a.	n.a.	24.92	positive	positive	positive	positive	R. helvetica	no Ct	negative	n.a.	n.a.	no Ct	negative	n.a.	n.a.	n.a.	n.a.	n.a.
10F0442/01	2010	Loderhof/Tittling	48.7392	13.3454	Bavaria	n.a.	n.a.	36.46	negative	n.a.	n.a.	n.a.	n.a.	no Ct	negative	n.a.	n.a.	no Ct	negative	n.a.	n.a.	n.a.	n.a.	n.a.
10F0442/02	2010	Loderhof/Tittling	48.7392	13.3454	Bavaria	n.a.	n.a.	no Ct	negative	n.a.	n.a.	n.a.	n.a.	no Ct	negative	n.a.	n.a.	no Ct	negative	n.a.	n.a.	n.a.	n.a.	n.a.
10F0442/03	2010	Loderhof/Tittling	48.7392	13.3454	Bavaria	n.a.	n.a.	35.72	negative	n.a.	n.a.	n.a.	n.a.	no Ct	negative	n.a.	n.a.	no Ct	negative	n.a.	n.a.	n.a.	n.a.	n.a.
10F0442/04	2010	Loderhof/Tittling	48.7392	13.3454	Bavaria	n.a.	n.a.	37.16	negative	n.a.	n.a.	n.a.	n.a.	no Ct	negative	n.a.	n.a.	36.90	positive	no Ct	negative	no Ct	none	n.a.
10F0442/05	2010	Loderhof/Tittling	48.7392	13.3454	Bavaria	n.a.	n.a.	36.32	negative	n.a.	n.a.	n.a.	n.a.	no Ct	negative	n.a.	n.a.	no Ct	negative	n.a.	n.a.	n.a.	n.a.	n.a.
10F0442/06	2010	Loderhof/Tittling	48.7392	13.3454	Bavaria	n.a.	n.a.	24.83	positive	positive	positive	positive	R. helvetica	no Ct	negative	n.a.	n.a.	no Ct	negative	n.a.	n.a.	n.a.	n.a.	n.a.
10F0442/07	2010	Loderhof/Tittling	48.7392	13.3454	Bavaria	n.a.	n.a.	no Ct	negative	n.a.	n.a.	n.a.	n.a.	no Ct	negative	n.a.	n.a.	no Ct	negative	n.a.	n.a.	n.a.	n.a.	n.a.
10F0442/08	2010	Loderhof/Tittling	48.7392	13.3454	Bavaria	n.a.	n.a.	34.83	negative	n.a.	n.a.	n.a.	n.a.	no Ct	negative	n.a.	n.a.	no Ct	negative	n.a.	n.a.	n.a.	n.a.	n.a.
10F0442/09	2010	Loderhof/Tittling	48.7392	13.3454	Bavaria	n.a.	n.a.	35.2	negative	n.a.	n.a.	n.a.	n.a.	no Ct	negative	n.a.	n.a.	no Ct	negative	n.a.	n.a.	n.a.	n.a.	n.a.
10F0442/10	2010	Loderhof/Tittling	48.7392	13.3454	Bavaria	n.a.	n.a.	35.72	negative	n.a.	n.a.	n.a.	n.a.	no Ct	negative	n.a.	n.a.	no Ct	negative	n.a.	n.a.	n.a.	n.a.	n.a.
10F1097/01	2010	Loderhof/Tittling	48.7392	13.3454	Bavaria	n.a.	n.a.	no Ct	negative	n.a.	n.a.	n.a.	n.a.	no Ct	negative	n.a.	n.a.	no Ct	negative	n.a.	n.a.	n.a.	n.a.	n.a.
10F1097/02	2010	Loderhof/Tittling	48.7392	13.3454	Bavaria	n.a.	n.a.	no Ct	negative	n.a.	n.a.	n.a.	n.a.	no Ct	negative	n.a.	n.a.	no Ct	negative	n.a.	n.a.	n.a.	n.a.	n.a.
10F1097/03	2010	Loderhof/Tittling	48.7392	13.3454	Bavaria	n.a.	n.a.	no Ct	negative	n.a.	n.a.	n.a.	n.a.	no Ct	negative	n.a.	n.a.	no Ct	negative	n.a.	n.a.	n.a.	n.a.	n.a.
10F1097/04	2010	Loderhof/Tittling	48.7392	13.3454	Bavaria	n.a.	n.a.	no Ct	negative	n.a.	n.a.	n.a.	n.a.	no Ct	negative	n.a.	n.a.	no Ct	negative	n.a.	n.a.	n.a.	n.a.	n.a.
10F1097/05	2010	Loderhof/Tittling	48.7392	13.3454	Bavaria	n.a.	n.a.	no Ct	negative	n.a.	n.a.	n.a.	n.a.	no Ct	negative	n.a.	n.a.	no Ct	negative	n.a.	n.a.	n.a.	n.a.	n.a.
10F1097/06	2010	Loderhof/Tittling	48.7392	13.3454	Bavaria	n.a.	n.a.	no Ct	negative	n.a.	n.a.	n.a.	n.a.	no Ct	negative	n.a.	n.a.	no Ct	negative	n.a.	n.a.	n.a.	n.a.	n.a.
10F1097/07	2010	Loderhof/Tittling	48.7392	13.3454	Bavaria	n.a.	n.a.	no Ct	negative	n.a.	n.a.	n.a.	n.a.	no Ct	negative	n.a.	n.a.	no Ct	negative	n.a.	n.a.	n.a.	n.a.	n.a.
10F1097/08	2010	Loderhof/Tittling	48.7392	13.3454	Bavaria	n.a.	n.a.	no Ct	negative	n.a.	n.a.	n.a.	n.a.	no Ct	negative	n.a.	n.a.	no Ct	negative	n.a.	n.a.	n.a.	n.a.	n.a.
10F1097/09	2010	Loderhof/Tittling	48.7392	13.3454	Bavaria	n.a.	n.a.	no Ct	negative	n.a.	n.a.	n.a.	n.a.	no Ct	negative	n.a.	n.a.	no Ct	negative	n.a.	n.a.	n.a.	n.a.	n.a.
10F1097/10	2010	Loderhof/Tittling	48.7392	13.3454	Bavaria	n.a.	n.a.	no Ct	negative	n.a.	n.a.	n.a.	n.a.	no Ct	negative	n.a.	n.a.	23.61	positive	no Ct	negative	n.a.	n.a.	n.a.
19F0614	2019	Loderhof/Tittling	48.7392	13.3454	Bavaria	n.a.	n.a.	n.a.	n.a.	n.a.	n.a.	n.a.	n.a.	n.a.	n.a.	n.a.	n.a.	35.23	positive	no Ct	negative	no Ct	none	n.a.
19F0615	2019	Loderhof/Tittling	48.7392	13.3454	Bavaria	no Ct	negative	no Ct	negative	n.a.	n.a.	n.a.	n.a.	no Ct	negative	n.a.	n.a.	no Ct	negative	n.a.	n.a.	n.a.	n.a.	n.a.
19F0616	2019	Loderhof/Tittling	48.7392	13.3454	Bavaria	no Ct	negative	no Ct	negative	n.a.	n.a.	n.a.	n.a.	no Ct	negative	n.a.	n.a.	no Ct	negative	n.a.	n.a.	n.a.	n.a.	n.a.
19F0617	2019	Loderhof/Tittling	48.7392	13.3454	Bavaria	no Ct	negative	no Ct	negative	n.a.	n.a.	n.a.	n.a.	no Ct	negative	n.a.	n.a.	no Ct	negative	n.a.	n.a.	n.a.	n.a.	n.a.
19F0618	2019	Loderhof/Tittling	48.7392	13.3454	Bavaria	no Ct	negative	no Ct	negative	n.a.	n.a.	n.a.	n.a.	no Ct	negative	n.a.	n.a.	no Ct	negative	n.a.	n.a.	n.a.	n.a.	n.a.
19F0619	2019	Loderhof/Tittling	48.7392	13.3454	Bavaria	no Ct	negative	no Ct	negative	n.a.	n.a.	n.a.	n.a.	no Ct	negative	n.a.	n.a.	no Ct	negative	n.a.	n.a.	n.a.	n.a.	n.a.
19F0620	2019	Loderhof/Tittling	48.7392	13.3454	Bavaria	no Ct	negative	no Ct	negative	n.a.	n.a.	n.a.	n.a.	no Ct	negative	n.a.	n.a.	no Ct	negative	n.a.	n.a.	n.a.	n.a.	n.a.
19F0621	2019	Loderhof/Tittling	48.7392	13.3454	Bavaria	no Ct	negative	no Ct	negative	n.a.	n.a.	n.a.	n.a.	no Ct	negative	n.a.	n.a.	no Ct	negative	n.a.	n.a.	n.a.	n.a.	n.a.
19F0622	2019	Loderhof/Tittling	48.7392	13.3454	Bavaria	no Ct	negative	no Ct	negative	n.a.	n.a.	n.a.	n.a.	no Ct	negative	n.a.	n.a.	no Ct	negative	n.a.	n.a.	n.a.	n.a.	n.a.
19F0623	2019	Loderhof/Tittling	48.7392	13.3454	Bavaria	no Ct	negative	no Ct	negative	n.a.	n.a.	n.a.	n.a.	no Ct	negative	n.a.	n.a.	no Ct	negative	n.a.	n.a.	n.a.	n.a.	n.a.
19F0624	2019	Loderhof/Tittling	48.7392	13.3454	Bavaria	no Ct	negative	no Ct	negative	n.a.	n.a.	n.a.	n.a.	no Ct	negative	n.a.	n.a.	no Ct	negative	n.a.	n.a.	n.a.	n.a.	n.a.
19F0625	2019	Loderhof/Tittling	48.7392	13.3454	Bavaria	no Ct	negative	no Ct	negative	n.a.	n.a.	n.a.	n.a.	no Ct	negative	n.a.	n.a.	no Ct	negative	n.a.	n.a.	n.a.	n.a.	n.a.
19F0626	2019	Loderhof/Tittling	48.7392	13.3454	Bavaria	no Ct	negative	no Ct	negative	n.a.	n.a.	n.a.	n.a.	no Ct	negative	n.a.	n.a.	no Ct	negative	n.a.	n.a.	n.a.	n.a.	n.a.
19F0627	2019	Loderhof/Tittling	48.7392	13.3454	Bavaria	no Ct	negative	no Ct	negative	n.a.	n.a.	n.a.	n.a.	no Ct	negative	n.a.	n.a.	no Ct	negative	n.a.	n.a.	n.a.	n.a.	n.a.
19F0628	2019	Loderhof/Tittling	48.7392	13.3454	Bavaria	no Ct	negative	no Ct	negative	n.a.	n.a.	n.a.	n.a.	no Ct	negative	n.a.	n.a.	no Ct	negative	n.a.	n.a.	n.a.	n.a.	n.a.
19F0629	2019	Loderhof/Tittling	48.7392	13.3454	Bavaria	no Ct	negative	no Ct	negative	n.a.	n.a.	n.a.	n.a.	39.57	negative	n.a.	n.a.	no Ct	negative	n.a.	n.a.	n.a.	n.a.	n.a.
19F0630	2019	Loderhof/Tittling	48.7392	13.3454	Bavaria	no Ct	negative	no Ct	negative	n.a.	n.a.	n.a.	n.a.	no Ct	negative	n.a.	n.a.	no Ct	negative	n.a.	n.a.	n.a.	n.a.	n.a.
19F0631	2019	Loderhof/Tittling	48.7392	13.3454	Bavaria	no Ct	negative	no Ct	negative	n.a.	n.a.	n.a.	n.a.	no Ct	negative	n.a.	n.a.	no Ct	negative	n.a.	n.a.	n.a.	n.a.	n.a.
19F0632	2019	Loderhof/Tittling	48.7392	13.3454	Bavaria	no Ct	negative	no Ct	negative	n.a.	n.a.	n.a.	n.a.	no Ct	negative	n.a.	n.a.	no Ct	negative	n.a.	n.a.	n.a.	n.a.	n.a.
19F0633	2019	Loderhof/Tittling	48.7392	13.3454	Bavaria	no Ct	negative	no Ct	negative	n.a.	n.a.	n.a.	n.a.	no Ct	negative	n.a.	n.a.	no Ct	negative	n.a.	n.a.	n.a.	n.a.	n.a.
19F0634	2019	Loderhof/Tittling	48.7392	13.3454	Bavaria	no Ct	negative	no Ct	negative	n.a.	n.a.	n.a.	n.a.	no Ct	negative	n.a.	n.a.	no Ct	negative	n.a.	n.a.	n.a.	n.a.	n.a.
19F0635	2019	Loderhof/Tittling	48.7392	13.3454	Bavaria	n.a.	n.a.	n.a.	n.a.	n.a.	n.a.	n.a.	n.a.	n.a.	n.a.	n.a.	n.a.	29.73	positive	no Ct	negative	32.27	80.50	B. garinii
19F0636	2019	Loderhof/Tittling	48.7392	13.3454	Bavaria	n.a.	n.a.	n.a.	n.a.	n.a.	n.a.	n.a.	n.a.	n.a.	n.a.	n.a.	n.a.	36.41	positive	no Ct	negative	no Ct	none	n.a.
19F0637	2019	Loderhof/Tittling	48.7392	13.3454	Bavaria	no Ct	negative	no Ct	negative	n.a.	n.a.	n.a.	n.a.	no Ct	negative	n.a.	n.a.	no Ct	negative	n.a.	n.a.	n.a.	n.a.	n.a.
19F0638	2019	Loderhof/Tittling	48.7392	13.3454	Bavaria	39.28	negative	no Ct	negative	n.a.	n.a.	n.a.	n.a.	no Ct	negative	n.a.	n.a.	no Ct	negative	n.a.	n.a.	n.a.	n.a.	n.a.
19F0639	2019	Loderhof/Tittling	48.7392	13.3454	Bavaria	no Ct	negative	no Ct	negative	n.a.	n.a.	n.a.	n.a.	no Ct	negative	n.a.	n.a.	no Ct	negative	n.a.	n.a.	n.a.	n.a.	n.a.
19F0640	2019	Loderhof/Tittling	48.7392	13.3454	Bavaria	no Ct	negative	no Ct	negative	n.a.	n.a.	n.a.	n.a.	no Ct	negative	n.a.	n.a.	no Ct	negative	n.a.	n.a.	n.a.	n.a.	n.a.
19F0641	2019	Loderhof/Tittling	48.7392	13.3454	Bavaria	no Ct	negative	no Ct	negative	n.a.	n.a.	n.a.	n.a.	no Ct	negative	n.a.	n.a.	no Ct	negative	n.a.	n.a.	n.a.	n.a.	n.a.
19F0642	2019	Loderhof/Tittling	48.7392	13.3454	Bavaria	n.a.	n.a.	n.a.	n.a.	n.a.	n.a.	n.a.	n.a.	n.a.	n.a.	n.a.	n.a.	32.10	positive	no Ct	negative	34	80.50	B. garinii
19F0643	2019	Loderhof/Tittling	48.7392	13.3454	Bavaria	no Ct	negative	no Ct	negative	n.a.	n.a.	n.a.	n.a.	no Ct	negative	n.a.	n.a.	no Ct	negative	n.a.	n.a.	n.a.	n.a.	n.a.
19F0644	2019	Loderhof/Tittling	48.7392	13.3454	Bavaria	no Ct	negative	no Ct	negative	n.a.	n.a.	n.a.	n.a.	no Ct	negative	n.a.	n.a.	no Ct	negative	n.a.	n.a.	n.a.	n.a.	n.a.
19F0645	2019	Loderhof/Tittling	48.7392	13.3454	Bavaria	no Ct	negative	no Ct	negative	n.a.	n.a.	n.a.	n.a.	no Ct	negative	n.a.	n.a.	no Ct	negative	n.a.	n.a.	n.a.	n.a.	n.a.
19F0646	2019	Loderhof/Tittling	48.7392	13.3454	Bavaria	no Ct	negative	no Ct	negative	n.a.	n.a.	n.a.	n.a.	no Ct	negative	n.a.	n.a.	no Ct	negative	n.a.	n.a.	n.a.	n.a.	n.a.
19F0647	2019	Loderhof/Tittling	48.7392	13.3454	Bavaria	no Ct	negative	no Ct	negative	n.a.	n.a.	n.a.	n.a.	no Ct	negative	n.a.	n.a.	no Ct	negative	n.a.	n.a.	n.a.	n.a.	n.a.
19F0648	2019	Loderhof/Tittling	48.7392	13.3454	Bavaria	no Ct	negative	no Ct	negative	n.a.	n.a.	n.a.	n.a.	no Ct	negative	n.a.	n.a.	no Ct	negative	n.a.	n.a.	n.a.	n.a.	n.a.
19F0649	2019	Loderhof/Tittling	48.7392	13.3454	Bavaria	no Ct	negative	no Ct	negative	n.a.	n.a.	n.a.	n.a.	no Ct	negative	n.a.	n.a.	no Ct	negative	n.a.	n.a.	n.a.	n.a.	n.a.
19F0650	2019	Loderhof/Tittling	48.7392	13.3454	Bavaria	no Ct	negative	no Ct	negative	n.a.	n.a.	n.a.	n.a.	no Ct	negative	n.a.	n.a.	no Ct	negative	n.a.	n.a.	n.a.	n.a.	n.a.
19F0651	2019	Loderhof/Tittling	48.7392	13.3454	Bavaria	no Ct	negative	no Ct	negative	n.a.	n.a.	n.a.	n.a.	no Ct	negative	n.a.	n.a.	no Ct	negative	n.a.	n.a.	n.a.	n.a.	n.a.
19F0652	2019	Loderhof/Tittling	48.7392	13.3454	Bavaria	n.a.	n.a.	n.a.	n.a.	n.a.	n.a.	n.a.	n.a.	n.a.	n.a.	n.a.	n.a.	33.82	positive	no Ct	negative	34.55	81.00	B. afzelii
19F0653	2019	Loderhof/Tittling	48.7392	13.3454	Bavaria	no Ct	negative	no Ct	negative	n.a.	n.a.	n.a.	n.a.	no Ct	negative	n.a.	n.a.	no Ct	negative	n.a.	n.a.	n.a.	n.a.	n.a.
19F0654	2019	Loderhof/Tittling	48.7392	13.3454	Bavaria	no Ct	negative	no Ct	negative	n.a.	n.a.	n.a.	n.a.	no Ct	negative	n.a.	n.a.	no Ct	negative	n.a.	n.a.	n.a.	n.a.	n.a.
19F0655	2019	Loderhof/Tittling	48.7392	13.3454	Bavaria	n.a.	n.a.	n.a.	n.a.	n.a.	n.a.	n.a.	n.a.	n.a.	n.a.	n.a.	n.a.	37.55	positive	no Ct	negative	no Ct	none	n.a.
19F0656	2019	Loderhof/Tittling	48.7392	13.3454	Bavaria	no Ct	negative	no Ct	negative	n.a.	n.a.	n.a.	n.a.	no Ct	negative	n.a.	n.a.	no Ct	negative	n.a.	n.a.	n.a.	n.a.	n.a.
19F0657	2019	Loderhof/Tittling	48.7392	13.3454	Bavaria	no Ct	negative	no Ct	negative	n.a.	n.a.	n.a.	n.a.	no Ct	negative	n.a.	n.a.	no Ct	negative	n.a.	n.a.	n.a.	n.a.	n.a.
19F0658	2019	Loderhof/Tittling	48.7392	13.3454	Bavaria	no Ct	negative	no Ct	negative	n.a.	n.a.	n.a.	n.a.	no Ct	negative	n.a.	n.a.	no Ct	negative	n.a.	n.a.	n.a.	n.a.	n.a.
19F0659	2019	Loderhof/Tittling	48.7392	13.3454	Bavaria	no Ct	negative	no Ct	negative	n.a.	n.a.	n.a.	n.a.	no Ct	negative	n.a.	n.a.	no Ct	negative	n.a.	n.a.	n.a.	n.a.	n.a.
19F0660	2019	Loderhof/Tittling	48.7392	13.3454	Bavaria	no Ct	negative	no Ct	negative	n.a.	n.a.	n.a.	n.a.	no Ct	negative	n.a.	n.a.	no Ct	negative	n.a.	n.a.	n.a.	n.a.	n.a.
19F0661	2019	Loderhof/Tittling	48.7392	13.3454	Bavaria	no Ct	negative	no Ct	negative	n.a.	n.a.	n.a.	n.a.	no Ct	negative	n.a.	n.a.	no Ct	negative	n.a.	n.a.	n.a.	n.a.	n.a.
19F0662	2019	Loderhof/Tittling	48.7392	13.3454	Bavaria	no Ct	negative	no Ct	negative	n.a.	n.a.	n.a.	n.a.	no Ct	negative	n.a.	n.a.	no Ct	negative	n.a.	n.a.	n.a.	n.a.	n.a.
19F0663	2019	Loderhof/Tittling	48.7392	13.3454	Bavaria	no Ct	negative	no Ct	negative	n.a.	n.a.	n.a.	n.a.	no Ct	negative	n.a.	n.a.	no Ct	negative	n.a.	n.a.	n.a.	n.a.	n.a.
19F0664	2019	Loderhof/Tittling	48.7392	13.3454	Bavaria	no Ct	negative	no Ct	negative	n.a.	n.a.	n.a.	n.a.	no Ct	negative	n.a.	n.a.	no Ct	negative	n.a.	n.a.	n.a.	n.a.	n.a.
19F0665	2019	Loderhof/Tittling	48.7392	13.3454	Bavaria	no Ct	negative	no Ct	negative	n.a.	n.a.	n.a.	n.a.	no Ct	negative	n.a.	n.a.	no Ct	negative	n.a.	n.a.	n.a.	n.a.	n.a.
19F0666	2019	Loderhof/Tittling	48.7392	13.3454	Bavaria	n.a.	n.a.	n.a.	n.a.	n.a.	n.a.	n.a.	n.a.	n.a.	n.a.	n.a.	n.a.	28.37	positive	no Ct	negative	30.34	80.50	B. bavariensis
19F0667	2019	Loderhof/Tittling	48.7392	13.3454	Bavaria	no Ct	negative	no Ct	negative	n.a.	n.a.	n.a.	n.a.	no Ct	negative	n.a.	n.a.	no Ct	negative	n.a.	n.a.	n.a.	n.a.	n.a.
19F0668	2019	Loderhof/Tittling	48.7392	13.3454	Bavaria	n.a.	n.a.	n.a.	n.a.	n.a.	n.a.	n.a.	n.a.	n.a.	n.a.	n.a.	n.a.	34.33	positive	no Ct	negative	37.6	80.50	B. garinii
19F0669	2019	Loderhof/Tittling	48.7392	13.3454	Bavaria	no Ct	negative	no Ct	negative	n.a.	n.a.	n.a.	n.a.	no Ct	negative	n.a.	n.a.	no Ct	negative	n.a.	n.a.	n.a.	n.a.	n.a.
19F0670	2019	Loderhof/Tittling	48.7392	13.3454	Bavaria	no Ct	negative	no Ct	negative	n.a.	n.a.	n.a.	n.a.	no Ct	negative	n.a.	n.a.	no Ct	negative	n.a.	n.a.	n.a.	n.a.	n.a.
19F0671	2019	Loderhof/Tittling	48.7392	13.3454	Bavaria	n.a.	n.a.	n.a.	n.a.	n.a.	n.a.	n.a.	n.a.	n.a.	n.a.	n.a.	n.a.	36.35	positive	35.28	positive	no Ct	none	n.a.
19F0672	2019	Loderhof/Tittling	48.7392	13.3454	Bavaria	no Ct	negative	no Ct	negative	n.a.	n.a.	n.a.	n.a.	no Ct	negative	n.a.	n.a.	no Ct	negative	n.a.	n.a.	n.a.	n.a.	n.a.
19F0673	2019	Loderhof/Tittling	48.7392	13.3454	Bavaria	no Ct	negative	no Ct	negative	n.a.	n.a.	n.a.	n.a.	no Ct	negative	n.a.	n.a.	no Ct	negative	n.a.	n.a.	n.a.	n.a.	n.a.
19F0674	2019	Loderhof/Tittling	48.7392	13.3454	Bavaria	no Ct	negative	no Ct	negative	n.a.	n.a.	n.a.	n.a.	no Ct	negative	n.a.	n.a.	no Ct	negative	n.a.	n.a.	n.a.	n.a.	n.a.
19F0675	2019	Loderhof/Tittling	48.7392	13.3454	Bavaria	no Ct	negative	no Ct	negative	n.a.	n.a.	n.a.	n.a.	no Ct	negative	n.a.	n.a.	no Ct	negative	n.a.	n.a.	n.a.	n.a.	n.a.
19F0676	2019	Loderhof/Tittling	48.7392	13.3454	Bavaria	39.67	negative	no Ct	negative	n.a.	n.a.	n.a.	n.a.	no Ct	negative	n.a.	n.a.	no Ct	negative	n.a.	n.a.	n.a.	n.a.	n.a.
19F0677	2019	Loderhof/Tittling	48.7392	13.3454	Bavaria	no Ct	negative	no Ct	negative	n.a.	n.a.	n.a.	n.a.	no Ct	negative	n.a.	n.a.	no Ct	negative	n.a.	n.a.	n.a.	n.a.	n.a.
19F0678	2019	Loderhof/Tittling	48.7392	13.3454	Bavaria	no Ct	negative	no Ct	negative	n.a.	n.a.	n.a.	n.a.	39.29	negative	n.a.	n.a.	no Ct	negative	n.a.	n.a.	n.a.	n.a.	n.a.
19F0679	2019	Loderhof/Tittling	48.7392	13.3454	Bavaria	no Ct	negative	no Ct	negative	n.a.	n.a.	n.a.	n.a.	no Ct	negative	n.a.	n.a.	no Ct	negative	n.a.	n.a.	n.a.	n.a.	n.a.
19F0680	2019	Loderhof/Tittling	48.7392	13.3454	Bavaria	no Ct	negative	no Ct	negative	n.a.	n.a.	n.a.	n.a.	no Ct	negative	n.a.	n.a.	no Ct	negative	n.a.	n.a.	n.a.	n.a.	n.a.
19F0681	2019	Loderhof/Tittling	48.7392	13.3454	Bavaria	38.69	negative	no Ct	negative	n.a.	n.a.	n.a.	n.a.	no Ct	negative	n.a.	n.a.	no Ct	negative	n.a.	n.a.	n.a.	n.a.	n.a.
19F0682	2019	Loderhof/Tittling	48.7392	13.3454	Bavaria	no Ct	negative	no Ct	negative	n.a.	n.a.	n.a.	n.a.	no Ct	negative	n.a.	n.a.	no Ct	negative	n.a.	n.a.	n.a.	n.a.	n.a.
19F0683	2019	Loderhof/Tittling	48.7392	13.3454	Bavaria	no Ct	negative	no Ct	negative	n.a.	n.a.	n.a.	n.a.	no Ct	negative	n.a.	n.a.	no Ct	negative	n.a.	n.a.	n.a.	n.a.	n.a.
19F0684	2019	Loderhof/Tittling	48.7392	13.3454	Bavaria	no Ct	negative	no Ct	negative	n.a.	n.a.	n.a.	n.a.	no Ct	negative	n.a.	n.a.	no Ct	negative	n.a.	n.a.	n.a.	n.a.	n.a.
19F0685	2019	Loderhof/Tittling	48.7392	13.3454	Bavaria	no Ct	negative	no Ct	negative	n.a.	n.a.	n.a.	n.a.	no Ct	negative	n.a.	n.a.	no Ct	negative	n.a.	n.a.	n.a.	n.a.	n.a.
19F0686	2019	Loderhof/Tittling	48.7392	13.3454	Bavaria	no Ct	negative	no Ct	negative	n.a.	n.a.	n.a.	n.a.	no Ct	negative	n.a.	n.a.	no Ct	negative	n.a.	n.a.	n.a.	n.a.	n.a.
19F0687	2019	Loderhof/Tittling	48.7392	13.3454	Bavaria	no Ct	negative	no Ct	negative	n.a.	n.a.	n.a.	n.a.	no Ct	negative	n.a.	n.a.	no Ct	negative	n.a.	n.a.	n.a.	n.a.	n.a.
19F0688	2019	Loderhof/Tittling	48.7392	13.3454	Bavaria	no Ct	negative	no Ct	negative	n.a.	n.a.	n.a.	n.a.	no Ct	negative	n.a.	n.a.	no Ct	negative	n.a.	n.a.	n.a.	n.a.	n.a.
19F0689	2019	Loderhof/Tittling	48.7392	13.3454	Bavaria	no Ct	negative	no Ct	negative	n.a.	n.a.	n.a.	n.a.	no Ct	negative	n.a.	n.a.	no Ct	negative	n.a.	n.a.	n.a.	n.a.	n.a.
19F0690	2019	Loderhof/Tittling	48.7392	13.3454	Bavaria	no Ct	negative	no Ct	negative	n.a.	n.a.	n.a.	n.a.	no Ct	negative	n.a.	n.a.	no Ct	negative	n.a.	n.a.	n.a.	n.a.	n.a.
19F0691	2019	Loderhof/Tittling	48.7392	13.3454	Bavaria	no Ct	negative	no Ct	negative	n.a.	n.a.	n.a.	n.a.	no Ct	negative	n.a.	n.a.	no Ct	negative	n.a.	n.a.	n.a.	n.a.	n.a.
19F0692	2019	Loderhof/Tittling	48.7392	13.3454	Bavaria	no Ct	negative	no Ct	negative	n.a.	n.a.	n.a.	n.a.	no Ct	negative	n.a.	n.a.	no Ct	negative	n.a.	n.a.	n.a.	n.a.	n.a.
19F0693	2019	Loderhof/Tittling	48.7392	13.3454	Bavaria	n.a.	n.a.	n.a.	n.a.	n.a.	n.a.	n.a.	n.a.	n.a.	n.a.	n.a.	n.a.	35.66	positive	no Ct	negative	no Ct	none	n.a.
19F0694	2019	Loderhof/Tittling	48.7392	13.3454	Bavaria	no Ct	negative	no Ct	negative	n.a.	n.a.	n.a.	n.a.	no Ct	negative	n.a.	n.a.	no Ct	negative	n.a.	n.a.	n.a.	n.a.	n.a.
19F0695	2019	Loderhof/Tittling	48.7392	13.3454	Bavaria	no Ct	negative	no Ct	negative	n.a.	n.a.	n.a.	n.a.	no Ct	negative	n.a.	n.a.	no Ct	negative	n.a.	n.a.	n.a.	n.a.	n.a.
19F0696	2019	Loderhof/Tittling	48.7392	13.3454	Bavaria	no Ct	negative	no Ct	negative	n.a.	n.a.	n.a.	n.a.	38.29	negative	n.a.	n.a.	no Ct	negative	n.a.	n.a.	n.a.	n.a.	n.a.
19F0697	2019	Loderhof/Tittling	48.7392	13.3454	Bavaria	no Ct	negative	no Ct	negative	n.a.	n.a.	n.a.	n.a.	no Ct	negative	n.a.	n.a.	no Ct	negative	n.a.	n.a.	n.a.	n.a.	n.a.
19F0698	2019	Loderhof/Tittling	48.7392	13.3454	Bavaria	no Ct	negative	no Ct	negative	n.a.	n.a.	n.a.	n.a.	no Ct	negative	n.a.	n.a.	no Ct	negative	n.a.	n.a.	n.a.	n.a.	n.a.
19F0699	2019	Loderhof/Tittling	48.7392	13.3454	Bavaria	no Ct	negative	no Ct	negative	n.a.	n.a.	n.a.	n.a.	no Ct	negative	n.a.	n.a.	no Ct	negative	n.a.	n.a.	n.a.	n.a.	n.a.
19F0700	2019	Loderhof/Tittling	48.7392	13.3454	Bavaria	n.a.	n.a.	n.a.	n.a.	n.a.	n.a.	n.a.	n.a.	n.a.	n.a.	n.a.	n.a.	34.38	positive	no Ct	negative	35.56	80.50	B. garinii
19F0701	2019	Loderhof/Tittling	48.7392	13.3454	Bavaria	n.a.	n.a.	n.a.	n.a.	n.a.	n.a.	n.a.	n.a.	n.a.	n.a.	n.a.	n.a.	33.37	positive	no Ct	negative	no Ct	none	n.a.
19F0702	2019	Loderhof/Tittling	48.7392	13.3454	Bavaria	no Ct	negative	no Ct	negative	n.a.	n.a.	n.a.	n.a.	39.12	negative	n.a.	n.a.	no Ct	negative	n.a.	n.a.	n.a.	n.a.	n.a.
19F0703	2019	Loderhof/Tittling	48.7392	13.3454	Bavaria	no Ct	negative	no Ct	negative	n.a.	n.a.	n.a.	n.a.	no Ct	negative	n.a.	n.a.	no Ct	negative	n.a.	n.a.	n.a.	n.a.	n.a.
19F0704	2019	Loderhof/Tittling	48.7392	13.3454	Bavaria	no Ct	negative	no Ct	negative	n.a.	n.a.	n.a.	n.a.	no Ct	negative	n.a.	n.a.	no Ct	negative	n.a.	n.a.	n.a.	n.a.	n.a.
19F0705	2019	Loderhof/Tittling	48.7392	13.3454	Bavaria	no Ct	negative	no Ct	negative	n.a.	n.a.	n.a.	n.a.	no Ct	negative	n.a.	n.a.	no Ct	negative	n.a.	n.a.	n.a.	n.a.	n.a.
19F0706	2019	Loderhof/Tittling	48.7392	13.3454	Bavaria	n.a.	n.a.	n.a.	n.a.	n.a.	n.a.	n.a.	n.a.	n.a.	n.a.	n.a.	n.a.	33.45	positive	no Ct	negative	no Ct	none	n.a.
19F0707	2019	Loderhof/Tittling	48.7392	13.3454	Bavaria	n.a.	n.a.	n.a.	n.a.	n.a.	n.a.	n.a.	n.a.	n.a.	n.a.	n.a.	n.a.	36.88	positive	no Ct	negative	no Ct	none	n.a.
19F0708	2019	Loderhof/Tittling	48.7392	13.3454	Bavaria	n.a.	n.a.	n.a.	n.a.	n.a.	n.a.	n.a.	n.a.	n.a.	n.a.	n.a.	n.a.	37.98	positive	33.71	positive	no Ct	none	n.a.
19F0709	2019	Loderhof/Tittling	48.7392	13.3454	Bavaria	no Ct	negative	no Ct	negative	n.a.	n.a.	n.a.	n.a.	no Ct	negative	n.a.	n.a.	no Ct	negative	n.a.	n.a.	n.a.	n.a.	n.a.
19F0710	2019	Loderhof/Tittling	48.7392	13.3454	Bavaria	n.a.	n.a.	n.a.	n.a.	n.a.	n.a.	n.a.	n.a.	n.a.	n.a.	n.a.	n.a.	33.24	positive	no Ct	negative	34.96	81.00	B. afzelii
19F0711	2019	Loderhof/Tittling	48.7392	13.3454	Bavaria	no Ct	negative	no Ct	negative	n.a.	n.a.	n.a.	n.a.	39.26	negative	n.a.	n.a.	no Ct	negative	n.a.	n.a.	n.a.	n.a.	n.a.
19F0712	2019	Loderhof/Tittling	48.7392	13.3454	Bavaria	no Ct	negative	no Ct	negative	n.a.	n.a.	n.a.	n.a.	no Ct	negative	n.a.	n.a.	no Ct	negative	n.a.	n.a.	n.a.	n.a.	n.a.
19F0713	2019	Loderhof/Tittling	48.7392	13.3454	Bavaria	no Ct	negative	no Ct	negative	n.a.	n.a.	n.a.	n.a.	38.33	negative	n.a.	n.a.	no Ct	negative	n.a.	n.a.	n.a.	n.a.	n.a.
19F0730/04	2019	Loderhof/Tittling	48.7392	13.3454	Bavaria	n.a.	n.a.	no Ct	negative	n.a.	n.a.	n.a.	n.a.	no Ct	negative	n.a.	n.a.	n.a.	n.a.	n.a.	n.a.	n.a.	n.a.	n.a.
19F0730/05	2019	Loderhof/Tittling	48.7392	13.3454	Bavaria	n.a.	n.a.	no Ct	negative	n.a.	n.a.	n.a.	n.a.	no Ct	negative	n.a.	n.a.	n.a.	n.a.	n.a.	n.a.	n.a.	n.a.	n.a.
19F0730/06	2019	Loderhof/Tittling	48.7392	13.3454	Bavaria	n.a.	n.a.	no Ct	negative	n.a.	n.a.	n.a.	n.a.	no Ct	negative	n.a.	n.a.	n.a.	n.a.	n.a.	n.a.	n.a.	n.a.	n.a.
19F0730/07	2019	Loderhof/Tittling	48.7392	13.3454	Bavaria	n.a.	n.a.	no Ct	negative	n.a.	n.a.	n.a.	n.a.	no Ct	negative	n.a.	n.a.	n.a.	n.a.	n.a.	n.a.	n.a.	n.a.	n.a.
19F0730/08	2019	Loderhof/Tittling	48.7392	13.3454	Bavaria	n.a.	n.a.	no Ct	negative	n.a.	n.a.	n.a.	n.a.	no Ct	negative	n.a.	n.a.	n.a.	n.a.	n.a.	n.a.	n.a.	n.a.	n.a.
19F0730/09	2019	Loderhof/Tittling	48.7392	13.3454	Bavaria	n.a.	n.a.	no Ct	negative	n.a.	n.a.	n.a.	n.a.	39.57	negative	n.a.	n.a.	n.a.	n.a.	n.a.	n.a.	n.a.	n.a.	n.a.
19F0730/10	2019	Loderhof/Tittling	48.7392	13.3454	Bavaria	n.a.	n.a.	no Ct	negative	n.a.	n.a.	n.a.	n.a.	no Ct	negative	n.a.	n.a.	n.a.	n.a.	n.a.	n.a.	n.a.	n.a.	n.a.
19F0731/01	2019	Loderhof/Tittling	48.7392	13.3454	Bavaria	n.a.	n.a.	37.23	negative	n.a.	n.a.	n.a.	n.a.	no Ct	negative	n.a.	n.a.	n.a.	n.a.	n.a.	n.a.	n.a.	n.a.	n.a.
19F0731/02	2019	Loderhof/Tittling	48.7392	13.3454	Bavaria	n.a.	n.a.	no Ct	negative	n.a.	n.a.	n.a.	n.a.	no Ct	negative	n.a.	n.a.	n.a.	n.a.	n.a.	n.a.	n.a.	n.a.	n.a.
19F0731/03	2019	Loderhof/Tittling	48.7392	13.3454	Bavaria	n.a.	n.a.	no Ct	negative	n.a.	n.a.	n.a.	n.a.	38.94	negative	n.a.	n.a.	n.a.	n.a.	n.a.	n.a.	n.a.	n.a.	n.a.
19F0731/04	2019	Loderhof/Tittling	48.7392	13.3454	Bavaria	n.a.	n.a.	no Ct	negative	n.a.	n.a.	n.a.	n.a.	no Ct	negative	n.a.	n.a.	n.a.	n.a.	n.a.	n.a.	n.a.	n.a.	n.a.
19F0731/05	2019	Loderhof/Tittling	48.7392	13.3454	Bavaria	n.a.	n.a.	no Ct	negative	n.a.	n.a.	n.a.	n.a.	no Ct	negative	n.a.	n.a.	n.a.	n.a.	n.a.	n.a.	n.a.	n.a.	n.a.
19F0731/06	2019	Loderhof/Tittling	48.7392	13.3454	Bavaria	n.a.	n.a.	no Ct	negative	n.a.	n.a.	n.a.	n.a.	no Ct	negative	n.a.	n.a.	n.a.	n.a.	n.a.	n.a.	n.a.	n.a.	n.a.
19F0731/07	2019	Loderhof/Tittling	48.7392	13.3454	Bavaria	n.a.	n.a.	no Ct	negative	n.a.	n.a.	n.a.	n.a.	no Ct	negative	n.a.	n.a.	n.a.	n.a.	n.a.	n.a.	n.a.	n.a.	n.a.
19F0731/08	2019	Loderhof/Tittling	48.7392	13.3454	Bavaria	n.a.	n.a.	no Ct	negative	n.a.	n.a.	n.a.	n.a.	no Ct	negative	n.a.	n.a.	n.a.	n.a.	n.a.	n.a.	n.a.	n.a.	n.a.
19F0731/09	2019	Loderhof/Tittling	48.7392	13.3454	Bavaria	n.a.	n.a.	no Ct	negative	n.a.	n.a.	n.a.	n.a.	no Ct	negative	n.a.	n.a.	n.a.	n.a.	n.a.	n.a.	n.a.	n.a.	n.a.
19F0731/10	2019	Loderhof/Tittling	48.7392	13.3454	Bavaria	n.a.	n.a.	no Ct	negative	n.a.	n.a.	n.a.	n.a.	no Ct	negative	n.a.	n.a.	n.a.	n.a.	n.a.	n.a.	n.a.	n.a.	n.a.
10F1565/1	2010	Hausach	48.2678	8.1675	Baden-Wuerttemberg	n.a.	n.a.	37.47	negative	n.a.	n.a.	n.a.	n.a.	no Ct	negative	n.a.	n.a.	no Ct	negative	n.a.	n.a.	n.a.	n.a.	n.a.
10F1565/2	2010	Hausach	48.2678	8.1675	Baden-Wuerttemberg	n.a.	n.a.	39.56	negative	n.a.	n.a.	n.a.	n.a.	no Ct	negative	n.a.	n.a.	no Ct	negative	n.a.	n.a.	n.a.	n.a.	n.a.
10F1565/3	2010	Hausach	48.2678	8.1675	Baden-Wuerttemberg	n.a.	n.a.	no Ct	negative	n.a.	n.a.	n.a.	n.a.	no Ct	negative	n.a.	n.a.	no Ct	negative	n.a.	n.a.	n.a.	n.a.	n.a.
10F1565/4	2010	Hausach	48.2678	8.1675	Baden-Wuerttemberg	n.a.	n.a.	no Ct	negative	n.a.	n.a.	n.a.	n.a.	no Ct	negative	n.a.	n.a.	36.30	positive	no Ct	negative	no Ct	none	n.a.
10F1565/5	2010	Hausach	48.2678	8.1675	Baden-Wuerttemberg	n.a.	n.a.	no Ct	negative	n.a.	n.a.	n.a.	n.a.	no Ct	negative	n.a.	n.a.	no Ct	negative	n.a.	n.a.	n.a.	n.a.	n.a.
10F1565/6	2010	Hausach	48.2678	8.1675	Baden-Wuerttemberg	n.a.	n.a.	40	negative	n.a.	n.a.	n.a.	n.a.	no Ct	negative	n.a.	n.a.	no Ct	negative	n.a.	n.a.	n.a.	n.a.	n.a.
10F1565/7	2010	Hausach	48.2678	8.1675	Baden-Wuerttemberg	n.a.	n.a.	40	negative	n.a.	n.a.	n.a.	n.a.	no Ct	negative	n.a.	n.a.	no Ct	negative	n.a.	n.a.	n.a.	n.a.	n.a.
10F1565/8	2010	Hausach	48.2678	8.1675	Baden-Wuerttemberg	n.a.	n.a.	37.89	negative	n.a.	n.a.	n.a.	n.a.	no Ct	negative	n.a.	n.a.	no Ct	negative	n.a.	n.a.	n.a.	n.a.	n.a.
10F1565/9	2010	Hausach	48.2678	8.1675	Baden-Wuerttemberg	n.a.	n.a.	39.42	negative	n.a.	n.a.	n.a.	n.a.	no Ct	negative	n.a.	n.a.	no Ct	negative	n.a.	n.a.	n.a.	n.a.	n.a.
10F1565/10	2010	Hausach	48.2678	8.1675	Baden-Wuerttemberg	n.a.	n.a.	no Ct	negative	n.a.	n.a.	n.a.	n.a.	no Ct	negative	n.a.	n.a.	no Ct	negative	n.a.	n.a.	n.a.	n.a.	n.a.
10F1566/1	2010	Hausach	48.2678	8.1675	Baden-Wuerttemberg	n.a.	n.a.	40	negative	n.a.	n.a.	n.a.	n.a.	no Ct	negative	n.a.	n.a.	33.58	positive	no Ct	negative	37.11	80.50	B. garinii
10F1566/2	2010	Hausach	48.2678	8.1675	Baden-Wuerttemberg	n.a.	n.a.	39.45	negative	n.a.	n.a.	n.a.	n.a.	no Ct	negative	n.a.	n.a.	no Ct	negative	n.a.	n.a.	n.a.	n.a.	n.a.
10F1566/3	2010	Hausach	48.2678	8.1675	Baden-Wuerttemberg	n.a.	n.a.	35.35	negative	n.a.	n.a.	n.a.	n.a.	no Ct	negative	n.a.	n.a.	no Ct	negative	n.a.	n.a.	n.a.	n.a.	n.a.
10F1566/4	2010	Hausach	48.2678	8.1675	Baden-Wuerttemberg	n.a.	n.a.	40	negative	n.a.	n.a.	n.a.	n.a.	no Ct	negative	n.a.	n.a.	no Ct	negative	n.a.	n.a.	n.a.	n.a.	n.a.
10F1566/5	2010	Hausach	48.2678	8.1675	Baden-Wuerttemberg	n.a.	n.a.	no Ct	negative	n.a.	n.a.	n.a.	n.a.	no Ct	negative	n.a.	n.a.	no Ct	negative	n.a.	n.a.	n.a.	n.a.	n.a.
10F1566/6	2010	Hausach	48.2678	8.1675	Baden-Wuerttemberg	n.a.	n.a.	40	negative	n.a.	n.a.	n.a.	n.a.	no Ct	negative	n.a.	n.a.	no Ct	negative	n.a.	n.a.	n.a.	n.a.	n.a.
10F1566/7	2010	Hausach	48.2678	8.1675	Baden-Wuerttemberg	n.a.	n.a.	no Ct	negative	n.a.	n.a.	n.a.	n.a.	no Ct	negative	n.a.	n.a.	36.66	positive	no Ct	negative	no Ct	none	n.a.
10F1566/8	2010	Hausach	48.2678	8.1675	Baden-Wuerttemberg	n.a.	n.a.	39.26	negative	n.a.	n.a.	n.a.	n.a.	no Ct	negative	n.a.	n.a.	35.13	positive	n.a.	n.a.	n.a.	n.a.	n.a.
10F1566/9	2010	Hausach	48.2678	8.1675	Baden-Wuerttemberg	n.a.	n.a.	no Ct	negative	n.a.	n.a.	n.a.	n.a.	no Ct	negative	n.a.	n.a.	no Ct	negative	n.a.	n.a.	n.a.	n.a.	n.a.
10F1566/10	2010	Hausach	48.2678	8.1675	Baden-Wuerttemberg	n.a.	n.a.	39.26	negative	n.a.	n.a.	n.a.	n.a.	no Ct	negative	n.a.	n.a.	no Ct	negative	n.a.	n.a.	n.a.	n.a.	n.a.
10F1567/1	2010	Hausach	48.2678	8.1675	Baden-Wuerttemberg	n.a.	n.a.	37.13	negative	n.a.	n.a.	n.a.	n.a.	no Ct	negative	n.a.	n.a.	no Ct	negative	n.a.	n.a.	n.a.	n.a.	n.a.
10F1567/2	2010	Hausach	48.2678	8.1675	Baden-Wuerttemberg	n.a.	n.a.	no Ct	negative	n.a.	n.a.	n.a.	n.a.	no Ct	negative	n.a.	n.a.	31.41	positive	no Ct	negative	32.32	81.00	B. garinii
10F1567/3	2010	Hausach	48.2678	8.1675	Baden-Wuerttemberg	n.a.	n.a.	no Ct	negative	n.a.	n.a.	n.a.	n.a.	no Ct	negative	n.a.	n.a.	no Ct	negative	n.a.	n.a.	n.a.	n.a.	n.a.
10F1567/4	2010	Hausach	48.2678	8.1675	Baden-Wuerttemberg	n.a.	n.a.	no Ct	negative	n.a.	n.a.	n.a.	n.a.	no Ct	negative	n.a.	n.a.	no Ct	negative	n.a.	n.a.	n.a.	n.a.	n.a.
10F1567/5	2010	Hausach	48.2678	8.1675	Baden-Wuerttemberg	n.a.	n.a.	36.82	negative	n.a.	n.a.	n.a.	n.a.	no Ct	negative	n.a.	n.a.	32.58	positive	no Ct	negative	34.13	80.50	B. garinii
10F1567/6	2010	Hausach	48.2678	8.1675	Baden-Wuerttemberg	n.a.	n.a.	no Ct	negative	n.a.	n.a.	n.a.	n.a.	no Ct	negative	n.a.	n.a.	44.15	negative	n.a.	n.a.	n.a.	n.a.	n.a.
10F1567/7	2010	Hausach	48.2678	8.1675	Baden-Wuerttemberg	n.a.	n.a.	no Ct	negative	n.a.	n.a.	n.a.	n.a.	no Ct	negative	n.a.	n.a.	36.68	positive	no Ct	negative	no Ct	none	n.a.
10F1567/8	2010	Hausach	48.2678	8.1675	Baden-Wuerttemberg	n.a.	n.a.	no Ct	negative	n.a.	n.a.	n.a.	n.a.	no Ct	negative	n.a.	n.a.	no Ct	negative	n.a.	n.a.	n.a.	n.a.	n.a.
10F1567/9	2010	Hausach	48.2678	8.1675	Baden-Wuerttemberg	n.a.	n.a.	no Ct	negative	n.a.	n.a.	n.a.	n.a.	no Ct	negative	n.a.	n.a.	no Ct	negative	n.a.	n.a.	n.a.	n.a.	n.a.
10F1567/10	2010	Hausach	48.2678	8.1675	Baden-Wuerttemberg	n.a.	n.a.	36.41	negative	n.a.	n.a.	n.a.	n.a.	no Ct	negative	n.a.	n.a.	31.30	positive	no Ct	negative	32.6	80.00	B. garinii
10F1568/1	2010	Hausach	48.2678	8.1675	Baden-Wuerttemberg	n.a.	n.a.	no Ct	negative	n.a.	n.a.	n.a.	n.a.	no Ct	negative	n.a.	n.a.	34.40	positive	no Ct	negative	36.7	80.50	B. bavariensis
10F1568/2	2010	Hausach	48.2678	8.1675	Baden-Wuerttemberg	n.a.	n.a.	36.45	negative	n.a.	n.a.	n.a.	n.a.	no Ct	negative	n.a.	n.a.	no Ct	negative	n.a.	n.a.	n.a.	n.a.	n.a.
10F1568/3	2010	Hausach	48.2678	8.1675	Baden-Wuerttemberg	n.a.	n.a.	36.19	negative	n.a.	n.a.	n.a.	n.a.	no Ct	negative	n.a.	n.a.	no Ct	negative	n.a.	n.a.	n.a.	n.a.	n.a.
10F1568/4	2010	Hausach	48.2678	8.1675	Baden-Wuerttemberg	n.a.	n.a.	no Ct	negative	n.a.	n.a.	n.a.	n.a.	no Ct	negative	n.a.	n.a.	no Ct	negative	n.a.	n.a.	n.a.	n.a.	n.a.
10F1568/5	2010	Hausach	48.2678	8.1675	Baden-Wuerttemberg	n.a.	n.a.	36.4	negative	n.a.	n.a.	n.a.	n.a.	no Ct	negative	n.a.	n.a.	no Ct	negative	n.a.	n.a.	n.a.	n.a.	n.a.
10F1568/6	2010	Hausach	48.2678	8.1675	Baden-Wuerttemberg	n.a.	n.a.	no Ct	negative	n.a.	n.a.	n.a.	n.a.	no Ct	negative	n.a.	n.a.	no Ct	negative	n.a.	n.a.	n.a.	n.a.	n.a.
10F1568/7	2010	Hausach	48.2678	8.1675	Baden-Wuerttemberg	n.a.	n.a.	no Ct	negative	n.a.	n.a.	n.a.	n.a.	no Ct	negative	n.a.	n.a.	no Ct	negative	n.a.	n.a.	n.a.	n.a.	n.a.
10F1568/8	2010	Hausach	48.2678	8.1675	Baden-Wuerttemberg	n.a.	n.a.	36.64	negative	n.a.	n.a.	n.a.	n.a.	no Ct	negative	n.a.	n.a.	no Ct	negative	n.a.	n.a.	n.a.	n.a.	n.a.
10F1568/9	2010	Hausach	48.2678	8.1675	Baden-Wuerttemberg	n.a.	n.a.	36.58	negative	n.a.	n.a.	n.a.	n.a.	no Ct	negative	n.a.	n.a.	no Ct	negative	n.a.	n.a.	n.a.	n.a.	n.a.
10F1568/10	2010	Hausach	48.2678	8.1675	Baden-Wuerttemberg	n.a.	n.a.	no Ct	negative	n.a.	n.a.	n.a.	n.a.	no Ct	negative	n.a.	n.a.	no Ct	negative	n.a.	n.a.	n.a.	n.a.	n.a.
10F1567/1	2010	Hausach	48.2678	8.1675	Baden-Wuerttemberg	n.a.	n.a.	no Ct	negative	n.a.	n.a.	n.a.	n.a.	no Ct	negative	n.a.	n.a.	no Ct	negative	n.a.	n.a.	n.a.	n.a.	n.a.
10F1567/2	2010	Hausach	48.2678	8.1675	Baden-Wuerttemberg	n.a.	n.a.	40	negative	n.a.	n.a.	n.a.	n.a.	no Ct	negative	n.a.	n.a.	no Ct	negative	n.a.	n.a.	n.a.	n.a.	n.a.
10F1567/3	2010	Hausach	48.2678	8.1675	Baden-Wuerttemberg	n.a.	n.a.	no Ct	negative	n.a.	n.a.	n.a.	n.a.	no Ct	negative	n.a.	n.a.	no Ct	negative	n.a.	n.a.	n.a.	n.a.	n.a.
10F1567/4	2010	Hausach	48.2678	8.1675	Baden-Wuerttemberg	n.a.	n.a.	no Ct	negative	n.a.	n.a.	n.a.	n.a.	no Ct	negative	n.a.	n.a.	no Ct	negative	n.a.	n.a.	n.a.	n.a.	n.a.
10F1567/5	2010	Hausach	48.2678	8.1675	Baden-Wuerttemberg	n.a.	n.a.	no Ct	negative	n.a.	n.a.	n.a.	n.a.	no Ct	negative	n.a.	n.a.	36.18	positive	no Ct	negative	42.66	none	n.a.
10F1567/6	2010	Hausach	48.2678	8.1675	Baden-Wuerttemberg	n.a.	n.a.	38.54	negative	n.a.	n.a.	n.a.	n.a.	no Ct	negative	n.a.	n.a.	no Ct	negative	n.a.	n.a.	n.a.	n.a.	n.a.
10F1567/7	2010	Hausach	48.2678	8.1675	Baden-Wuerttemberg	n.a.	n.a.	no Ct	negative	n.a.	n.a.	n.a.	n.a.	no Ct	negative	n.a.	n.a.	no Ct	negative	n.a.	n.a.	n.a.	n.a.	n.a.
10F1567/8	2010	Hausach	48.2678	8.1675	Baden-Wuerttemberg	n.a.	n.a.	no Ct	negative	n.a.	n.a.	n.a.	n.a.	no Ct	negative	n.a.	n.a.	no Ct	negative	n.a.	n.a.	n.a.	n.a.	n.a.
10F1567/9	2010	Hausach	48.2678	8.1675	Baden-Wuerttemberg	n.a.	n.a.	36.78	negative	n.a.	n.a.	n.a.	n.a.	no Ct	negative	n.a.	n.a.	no Ct	negative	n.a.	n.a.	n.a.	n.a.	n.a.
10F1567/10	2010	Hausach	48.2678	8.1675	Baden-Wuerttemberg	n.a.	n.a.	no Ct	negative	n.a.	n.a.	n.a.	n.a.	no Ct	negative	n.a.	n.a.	33.17	positive	no Ct	negative	36.14	80.50	B. garinii
10F1568/1	2010	Hausach	48.2678	8.1675	Baden-Wuerttemberg	n.a.	n.a.	no Ct	negative	n.a.	n.a.	n.a.	n.a.	no Ct	negative	n.a.	n.a.	37.17	positive	no Ct	negative	36.82	80.50	B. bavariensis
10F1568/2	2010	Hausach	48.2678	8.1675	Baden-Wuerttemberg	n.a.	n.a.	no Ct	negative	n.a.	n.a.	n.a.	n.a.	no Ct	negative	n.a.	n.a.	no Ct	negative	n.a.	n.a.	n.a.	n.a.	n.a.
10F1568/3	2010	Hausach	48.2678	8.1675	Baden-Wuerttemberg	n.a.	n.a.	38.15	negative	n.a.	n.a.	n.a.	n.a.	no Ct	negative	n.a.	n.a.	no Ct	negative	n.a.	n.a.	n.a.	n.a.	n.a.
10F1568/4	2010	Hausach	48.2678	8.1675	Baden-Wuerttemberg	n.a.	n.a.	37.47	negative	n.a.	n.a.	n.a.	n.a.	no Ct	negative	n.a.	n.a.	29.82	positive	n.a.	n.a.	n.a.	n.a.	n.a.
10F1568/5	2010	Hausach	48.2678	8.1675	Baden-Wuerttemberg	n.a.	n.a.	38.4	negative	n.a.	n.a.	n.a.	n.a.	no Ct	negative	n.a.	n.a.	no Ct	negative	n.a.	n.a.	n.a.	n.a.	n.a.
10F1568/6	2010	Hausach	48.2678	8.1675	Baden-Wuerttemberg	n.a.	n.a.	no Ct	negative	n.a.	n.a.	n.a.	n.a.	no Ct	negative	n.a.	n.a.	no Ct	negative	n.a.	n.a.	n.a.	n.a.	n.a.
10F1568/7	2010	Hausach	48.2678	8.1675	Baden-Wuerttemberg	n.a.	n.a.	40	negative	n.a.	n.a.	n.a.	n.a.	no Ct	negative	n.a.	n.a.	no Ct	negative	n.a.	n.a.	n.a.	n.a.	n.a.
10F1568/8	2010	Hausach	48.2678	8.1675	Baden-Wuerttemberg	n.a.	n.a.	38.17	negative	n.a.	n.a.	n.a.	n.a.	no Ct	negative	n.a.	n.a.	no Ct	negative	n.a.	n.a.	n.a.	n.a.	n.a.
10F1568/9	2010	Hausach	48.2678	8.1675	Baden-Wuerttemberg	n.a.	n.a.	38.43	negative	n.a.	n.a.	n.a.	n.a.	no Ct	negative	n.a.	n.a.	no Ct	negative	n.a.	n.a.	n.a.	n.a.	n.a.
10F1568/10	2010	Hausach	48.2678	8.1675	Baden-Wuerttemberg	n.a.	n.a.	34.54	negative	n.a.	n.a.	n.a.	n.a.	no Ct	negative	n.a.	n.a.	no Ct	negative	n.a.	n.a.	n.a.	n.a.	n.a.
10F1569/1	2010	Hausach	48.2678	8.1675	Baden-Wuerttemberg	n.a.	n.a.	n.a.	n.a.	n.a.	n.a.	n.a.	n.a.	n.a.	n.a.	n.a.	n.a.	no Ct	negative	n.a.	n.a.	n.a.	n.a.	n.a.
10F1569/2	2010	Hausach	48.2678	8.1675	Baden-Wuerttemberg	n.a.	n.a.	n.a.	n.a.	n.a.	n.a.	n.a.	n.a.	n.a.	n.a.	n.a.	n.a.	no Ct	negative	n.a.	n.a.	n.a.	n.a.	n.a.
10F1569/3	2010	Hausach	48.2678	8.1675	Baden-Wuerttemberg	n.a.	n.a.	n.a.	n.a.	n.a.	n.a.	n.a.	n.a.	n.a.	n.a.	n.a.	n.a.	no Ct	negative	n.a.	n.a.	n.a.	n.a.	n.a.
10F1569/4	2010	Hausach	48.2678	8.1675	Baden-Wuerttemberg	n.a.	n.a.	n.a.	n.a.	n.a.	n.a.	n.a.	n.a.	n.a.	n.a.	n.a.	n.a.	28.07	positive	n.a.	n.a.	n.a.	n.a.	n.a.
10F1569/5	2010	Hausach	48.2678	8.1675	Baden-Wuerttemberg	n.a.	n.a.	n.a.	n.a.	n.a.	n.a.	n.a.	n.a.	n.a.	n.a.	n.a.	n.a.	no Ct	negative	n.a.	n.a.	n.a.	n.a.	n.a.
10F1569/6	2010	Hausach	48.2678	8.1675	Baden-Wuerttemberg	n.a.	n.a.	n.a.	n.a.	n.a.	n.a.	n.a.	n.a.	n.a.	n.a.	n.a.	n.a.	28.32	positive	n.a.	n.a.	n.a.	n.a.	n.a.
10F1569/7	2010	Hausach	48.2678	8.1675	Baden-Wuerttemberg	n.a.	n.a.	n.a.	n.a.	n.a.	n.a.	n.a.	n.a.	n.a.	n.a.	n.a.	n.a.	no Ct	negative	n.a.	n.a.	n.a.	n.a.	n.a.
10F1569/8	2010	Hausach	48.2678	8.1675	Baden-Wuerttemberg	n.a.	n.a.	n.a.	n.a.	n.a.	n.a.	n.a.	n.a.	n.a.	n.a.	n.a.	n.a.	no Ct	negative	n.a.	n.a.	n.a.	n.a.	n.a.
10F1569/9	2010	Hausach	48.2678	8.1675	Baden-Wuerttemberg	n.a.	n.a.	n.a.	n.a.	n.a.	n.a.	n.a.	n.a.	n.a.	n.a.	n.a.	n.a.	no Ct	negative	n.a.	n.a.	n.a.	n.a.	n.a.
10F1569/10	2010	Hausach	48.2678	8.1675	Baden-Wuerttemberg	n.a.	n.a.	n.a.	n.a.	n.a.	n.a.	n.a.	n.a.	n.a.	n.a.	n.a.	n.a.	27.15	positive	n.a.	n.a.	n.a.	n.a.	n.a.
10F1570/1	2010	Hausach	48.2678	8.1675	Baden-Wuerttemberg	n.a.	n.a.	n.a.	n.a.	n.a.	n.a.	n.a.	n.a.	n.a.	n.a.	n.a.	n.a.	no Ct	negative	n.a.	n.a.	n.a.	n.a.	n.a.
10F1570/2	2010	Hausach	48.2678	8.1675	Baden-Wuerttemberg	n.a.	n.a.	n.a.	n.a.	n.a.	n.a.	n.a.	n.a.	n.a.	n.a.	n.a.	n.a.	no Ct	negative	n.a.	n.a.	n.a.	n.a.	n.a.
10F1570/3	2010	Hausach	48.2678	8.1675	Baden-Wuerttemberg	n.a.	n.a.	n.a.	n.a.	n.a.	n.a.	n.a.	n.a.	n.a.	n.a.	n.a.	n.a.	no Ct	negative	n.a.	n.a.	n.a.	n.a.	n.a.
10F1570/4	2010	Hausach	48.2678	8.1675	Baden-Wuerttemberg	n.a.	n.a.	n.a.	n.a.	n.a.	n.a.	n.a.	n.a.	n.a.	n.a.	n.a.	n.a.	no Ct	negative	n.a.	n.a.	n.a.	n.a.	n.a.
10F1570/5	2010	Hausach	48.2678	8.1675	Baden-Wuerttemberg	n.a.	n.a.	n.a.	n.a.	n.a.	n.a.	n.a.	n.a.	n.a.	n.a.	n.a.	n.a.	no Ct	negative	n.a.	n.a.	n.a.	n.a.	n.a.
10F1570/6	2010	Hausach	48.2678	8.1675	Baden-Wuerttemberg	n.a.	n.a.	n.a.	n.a.	n.a.	n.a.	n.a.	n.a.	n.a.	n.a.	n.a.	n.a.	no Ct	negative	n.a.	n.a.	n.a.	n.a.	n.a.
10F1570/7	2010	Hausach	48.2678	8.1675	Baden-Wuerttemberg	n.a.	n.a.	n.a.	n.a.	n.a.	n.a.	n.a.	n.a.	n.a.	n.a.	n.a.	n.a.	no Ct	negative	n.a.	n.a.	n.a.	n.a.	n.a.
10F1570/8	2010	Hausach	48.2678	8.1675	Baden-Wuerttemberg	n.a.	n.a.	n.a.	n.a.	n.a.	n.a.	n.a.	n.a.	n.a.	n.a.	n.a.	n.a.	no Ct	negative	n.a.	n.a.	n.a.	n.a.	n.a.
10F1570/9	2010	Hausach	48.2678	8.1675	Baden-Wuerttemberg	n.a.	n.a.	n.a.	n.a.	n.a.	n.a.	n.a.	n.a.	n.a.	n.a.	n.a.	n.a.	no Ct	negative	n.a.	n.a.	n.a.	n.a.	n.a.
10F1570/10	2010	Hausach	48.2678	8.1675	Baden-Wuerttemberg	n.a.	n.a.	n.a.	n.a.	n.a.	n.a.	n.a.	n.a.	n.a.	n.a.	n.a.	n.a.	26.08	positive	n.a.	n.a.	n.a.	n.a.	n.a.
10F1571/1	2010	Hausach	48.2678	8.1675	Baden-Wuerttemberg	n.a.	n.a.	n.a.	n.a.	n.a.	n.a.	n.a.	n.a.	n.a.	n.a.	n.a.	n.a.	33.39	positive	n.a.	n.a.	n.a.	n.a.	n.a.
10F1571/2	2010	Hausach	48.2678	8.1675	Baden-Wuerttemberg	n.a.	n.a.	n.a.	n.a.	n.a.	n.a.	n.a.	n.a.	n.a.	n.a.	n.a.	n.a.	no Ct	negative	n.a.	n.a.	n.a.	n.a.	n.a.
10F1571/3	2010	Hausach	48.2678	8.1675	Baden-Wuerttemberg	n.a.	n.a.	n.a.	n.a.	n.a.	n.a.	n.a.	n.a.	n.a.	n.a.	n.a.	n.a.	no Ct	negative	n.a.	n.a.	n.a.	n.a.	n.a.
10F1571/4	2010	Hausach	48.2678	8.1675	Baden-Wuerttemberg	n.a.	n.a.	n.a.	n.a.	n.a.	n.a.	n.a.	n.a.	n.a.	n.a.	n.a.	n.a.	no Ct	negative	n.a.	n.a.	n.a.	n.a.	n.a.
10F1571/5	2010	Hausach	48.2678	8.1675	Baden-Wuerttemberg	n.a.	n.a.	n.a.	n.a.	n.a.	n.a.	n.a.	n.a.	n.a.	n.a.	n.a.	n.a.	no Ct	negative	n.a.	n.a.	n.a.	n.a.	n.a.
10F1571/6	2010	Hausach	48.2678	8.1675	Baden-Wuerttemberg	n.a.	n.a.	n.a.	n.a.	n.a.	n.a.	n.a.	n.a.	n.a.	n.a.	n.a.	n.a.	no Ct	negative	n.a.	n.a.	n.a.	n.a.	n.a.
10F1571/7	2010	Hausach	48.2678	8.1675	Baden-Wuerttemberg	n.a.	n.a.	n.a.	n.a.	n.a.	n.a.	n.a.	n.a.	n.a.	n.a.	n.a.	n.a.	no Ct	negative	n.a.	n.a.	n.a.	n.a.	n.a.
10F1571/8	2010	Hausach	48.2678	8.1675	Baden-Wuerttemberg	n.a.	n.a.	n.a.	n.a.	n.a.	n.a.	n.a.	n.a.	n.a.	n.a.	n.a.	n.a.	no Ct	negative	n.a.	n.a.	n.a.	n.a.	n.a.
10F1571/9	2010	Hausach	48.2678	8.1675	Baden-Wuerttemberg	n.a.	n.a.	n.a.	n.a.	n.a.	n.a.	n.a.	n.a.	n.a.	n.a.	n.a.	n.a.	no Ct	negative	n.a.	n.a.	n.a.	n.a.	n.a.
10F1571/10	2010	Hausach	48.2678	8.1675	Baden-Wuerttemberg	n.a.	n.a.	n.a.	n.a.	n.a.	n.a.	n.a.	n.a.	n.a.	n.a.	n.a.	n.a.	no Ct	negative	n.a.	n.a.	n.a.	n.a.	n.a.
10F1578/1	2010	Hausach	48.2678	8.1675	Baden-Wuerttemberg	n.a.	n.a.	n.a.	n.a.	n.a.	n.a.	n.a.	n.a.	n.a.	n.a.	n.a.	n.a.	31.86	positive	n.a.	n.a.	n.a.	n.a.	n.a.
10F1578/2	2010	Hausach	48.2678	8.1675	Baden-Wuerttemberg	n.a.	n.a.	n.a.	n.a.	n.a.	n.a.	n.a.	n.a.	n.a.	n.a.	n.a.	n.a.	30.59	positive	n.a.	n.a.	n.a.	n.a.	n.a.
10F1578/3	2010	Hausach	48.2678	8.1675	Baden-Wuerttemberg	n.a.	n.a.	n.a.	n.a.	n.a.	n.a.	n.a.	n.a.	n.a.	n.a.	n.a.	n.a.	32.39	positive	n.a.	n.a.	n.a.	n.a.	n.a.
10F1578/4	2010	Hausach	48.2678	8.1675	Baden-Wuerttemberg	n.a.	n.a.	n.a.	n.a.	n.a.	n.a.	n.a.	n.a.	n.a.	n.a.	n.a.	n.a.	no Ct	negative	n.a.	n.a.	n.a.	n.a.	n.a.
10F1578/5	2010	Hausach	48.2678	8.1675	Baden-Wuerttemberg	n.a.	n.a.	n.a.	n.a.	n.a.	n.a.	n.a.	n.a.	n.a.	n.a.	n.a.	n.a.	no Ct	negative	n.a.	n.a.	n.a.	n.a.	n.a.
10F1578/6	2010	Hausach	48.2678	8.1675	Baden-Wuerttemberg	n.a.	n.a.	n.a.	n.a.	n.a.	n.a.	n.a.	n.a.	n.a.	n.a.	n.a.	n.a.	31.05	positive	n.a.	n.a.	n.a.	n.a.	n.a.
10F1578/7	2010	Hausach	48.2678	8.1675	Baden-Wuerttemberg	n.a.	n.a.	n.a.	n.a.	n.a.	n.a.	n.a.	n.a.	n.a.	n.a.	n.a.	n.a.	no Ct	negative	n.a.	n.a.	n.a.	n.a.	n.a.
10F1578/8	2010	Hausach	48.2678	8.1675	Baden-Wuerttemberg	n.a.	n.a.	n.a.	n.a.	n.a.	n.a.	n.a.	n.a.	n.a.	n.a.	n.a.	n.a.	35.04	positive	n.a.	n.a.	n.a.	n.a.	n.a.
10F1578/9	2010	Hausach	48.2678	8.1675	Baden-Wuerttemberg	n.a.	n.a.	n.a.	n.a.	n.a.	n.a.	n.a.	n.a.	n.a.	n.a.	n.a.	n.a.	32.11	positive	n.a.	n.a.	n.a.	n.a.	n.a.
10F1578/10	2010	Hausach	48.2678	8.1675	Baden-Wuerttemberg	n.a.	n.a.	n.a.	n.a.	n.a.	n.a.	n.a.	n.a.	n.a.	n.a.	n.a.	n.a.	30.48	positive	n.a.	n.a.	n.a.	n.a.	n.a.
10F1579/1	2010	Hausach	48.2678	8.1675	Baden-Wuerttemberg	n.a.	n.a.	n.a.	n.a.	n.a.	n.a.	n.a.	n.a.	n.a.	n.a.	n.a.	n.a.	no Ct	negative	n.a.	n.a.	n.a.	n.a.	n.a.
10F1579/2	2010	Hausach	48.2678	8.1675	Baden-Wuerttemberg	n.a.	n.a.	n.a.	n.a.	n.a.	n.a.	n.a.	n.a.	n.a.	n.a.	n.a.	n.a.	no Ct	negative	n.a.	n.a.	n.a.	n.a.	n.a.
10F1579/3	2010	Hausach	48.2678	8.1675	Baden-Wuerttemberg	n.a.	n.a.	n.a.	n.a.	n.a.	n.a.	n.a.	n.a.	n.a.	n.a.	n.a.	n.a.	32.28	positive	n.a.	n.a.	n.a.	n.a.	n.a.
10F1579/4	2010	Hausach	48.2678	8.1675	Baden-Wuerttemberg	n.a.	n.a.	n.a.	n.a.	n.a.	n.a.	n.a.	n.a.	n.a.	n.a.	n.a.	n.a.	no Ct	negative	n.a.	n.a.	n.a.	n.a.	n.a.
10F1579/5	2010	Hausach	48.2678	8.1675	Baden-Wuerttemberg	n.a.	n.a.	n.a.	n.a.	n.a.	n.a.	n.a.	n.a.	n.a.	n.a.	n.a.	n.a.	35.85	positive	n.a.	n.a.	n.a.	n.a.	n.a.
10F1579/6	2010	Hausach	48.2678	8.1675	Baden-Wuerttemberg	n.a.	n.a.	n.a.	n.a.	n.a.	n.a.	n.a.	n.a.	n.a.	n.a.	n.a.	n.a.	no Ct	negative	n.a.	n.a.	n.a.	n.a.	n.a.
10F1579/7	2010	Hausach	48.2678	8.1675	Baden-Wuerttemberg	n.a.	n.a.	n.a.	n.a.	n.a.	n.a.	n.a.	n.a.	n.a.	n.a.	n.a.	n.a.	no Ct	negative	n.a.	n.a.	n.a.	n.a.	n.a.
10F1579/8	2010	Hausach	48.2678	8.1675	Baden-Wuerttemberg	n.a.	n.a.	n.a.	n.a.	n.a.	n.a.	n.a.	n.a.	n.a.	n.a.	n.a.	n.a.	no Ct	negative	n.a.	n.a.	n.a.	n.a.	n.a.
10F1579/9	2010	Hausach	48.2678	8.1675	Baden-Wuerttemberg	n.a.	n.a.	n.a.	n.a.	n.a.	n.a.	n.a.	n.a.	n.a.	n.a.	n.a.	n.a.	no Ct	negative	n.a.	n.a.	n.a.	n.a.	n.a.
10F1579/10	2010	Hausach	48.2678	8.1675	Baden-Wuerttemberg	n.a.	n.a.	n.a.	n.a.	n.a.	n.a.	n.a.	n.a.	n.a.	n.a.	n.a.	n.a.	no Ct	negative	n.a.	n.a.	n.a.	n.a.	n.a.
10F1580/1	2010	Hausach	48.2678	8.1675	Baden-Wuerttemberg	n.a.	n.a.	n.a.	n.a.	n.a.	n.a.	n.a.	n.a.	n.a.	n.a.	n.a.	n.a.	no Ct	negative	n.a.	n.a.	n.a.	n.a.	n.a.
10F1580/2	2010	Hausach	48.2678	8.1675	Baden-Wuerttemberg	n.a.	n.a.	n.a.	n.a.	n.a.	n.a.	n.a.	n.a.	n.a.	n.a.	n.a.	n.a.	no Ct	negative	n.a.	n.a.	n.a.	n.a.	n.a.
10F1580/3	2010	Hausach	48.2678	8.1675	Baden-Wuerttemberg	n.a.	n.a.	n.a.	n.a.	n.a.	n.a.	n.a.	n.a.	n.a.	n.a.	n.a.	n.a.	no Ct	negative	n.a.	n.a.	n.a.	n.a.	n.a.
10F1580/4	2010	Hausach	48.2678	8.1675	Baden-Wuerttemberg	n.a.	n.a.	n.a.	n.a.	n.a.	n.a.	n.a.	n.a.	n.a.	n.a.	n.a.	n.a.	no Ct	negative	n.a.	n.a.	n.a.	n.a.	n.a.
10F1580/5	2010	Hausach	48.2678	8.1675	Baden-Wuerttemberg	n.a.	n.a.	n.a.	n.a.	n.a.	n.a.	n.a.	n.a.	n.a.	n.a.	n.a.	n.a.	no Ct	negative	n.a.	n.a.	n.a.	n.a.	n.a.
10F1580/6	2010	Hausach	48.2678	8.1675	Baden-Wuerttemberg	n.a.	n.a.	n.a.	n.a.	n.a.	n.a.	n.a.	n.a.	n.a.	n.a.	n.a.	n.a.	no Ct	negative	n.a.	n.a.	n.a.	n.a.	n.a.
10F1580/7	2010	Hausach	48.2678	8.1675	Baden-Wuerttemberg	n.a.	n.a.	n.a.	n.a.	n.a.	n.a.	n.a.	n.a.	n.a.	n.a.	n.a.	n.a.	no Ct	negative	n.a.	n.a.	n.a.	n.a.	n.a.
10F1580/8	2010	Hausach	48.2678	8.1675	Baden-Wuerttemberg	n.a.	n.a.	n.a.	n.a.	n.a.	n.a.	n.a.	n.a.	n.a.	n.a.	n.a.	n.a.	no Ct	negative	n.a.	n.a.	n.a.	n.a.	n.a.
10F1580/9	2010	Hausach	48.2678	8.1675	Baden-Wuerttemberg	n.a.	n.a.	n.a.	n.a.	n.a.	n.a.	n.a.	n.a.	n.a.	n.a.	n.a.	n.a.	no Ct	negative	n.a.	n.a.	n.a.	n.a.	n.a.
10F1580/10	2010	Hausach	48.2678	8.1675	Baden-Wuerttemberg	n.a.	n.a.	n.a.	n.a.	n.a.	n.a.	n.a.	n.a.	n.a.	n.a.	n.a.	n.a.	35.26	positive	n.a.	n.a.	n.a.	n.a.	n.a.
19F1022	2019	Hausach	48.2678	8.1675	Baden-Wuerttemberg	n.a.	n.a.	26.64	positive	positive	positive	positive	R. helvetica	no Ct	negative	n.a.	n.a.	no Ct	negative	n.a.	n.a.	n.a.	n.a.	n.a.
19F1023	2019	Hausach	48.2678	8.1675	Baden-Wuerttemberg	n.a.	n.a.	no Ct	negative	n.a.	n.a.	n.a.	n.a.	no Ct	negative	n.a.	n.a.	no Ct	negative	n.a.	n.a.	n.a.	n.a.	n.a.
19F1024	2019	Hausach	48.2678	8.1675	Baden-Wuerttemberg	n.a.	n.a.	no Ct	negative	n.a.	n.a.	n.a.	n.a.	37.97	negative	n.a.	n.a.	no Ct	negative	n.a.	n.a.	n.a.	n.a.	n.a.
19F1025	2019	Hausach	48.2678	8.1675	Baden-Wuerttemberg	n.a.	n.a.	no Ct	negative	n.a.	n.a.	n.a.	n.a.	no Ct	negative	n.a.	n.a.	27.78	positive	no Ct	negative	n.a.	n.a.	n.a.
19F1026	2019	Hausach	48.2678	8.1675	Baden-Wuerttemberg	n.a.	n.a.	no Ct	negative	n.a.	n.a.	n.a.	n.a.	no Ct	negative	n.a.	n.a.	no Ct	negative	n.a.	n.a.	n.a.	n.a.	n.a.
19F1027	2019	Hausach	48.2678	8.1675	Baden-Wuerttemberg	n.a.	n.a.	no Ct	negative	n.a.	n.a.	n.a.	n.a.	no Ct	negative	n.a.	n.a.	no Ct	negative	n.a.	n.a.	n.a.	n.a.	n.a.
19F1028	2019	Hausach	48.2678	8.1675	Baden-Wuerttemberg	n.a.	n.a.	no Ct	negative	n.a.	n.a.	n.a.	n.a.	no Ct	negative	n.a.	n.a.	no Ct	negative	n.a.	n.a.	n.a.	n.a.	n.a.
19F1029	2019	Hausach	48.2678	8.1675	Baden-Wuerttemberg	n.a.	n.a.	no Ct	negative	n.a.	n.a.	n.a.	n.a.	no Ct	negative	n.a.	n.a.	no Ct	negative	n.a.	n.a.	n.a.	n.a.	n.a.
19F1030	2019	Hausach	48.2678	8.1675	Baden-Wuerttemberg	n.a.	n.a.	no Ct	negative	n.a.	n.a.	n.a.	n.a.	no Ct	negative	n.a.	n.a.	no Ct	negative	n.a.	n.a.	n.a.	n.a.	n.a.
19F1031	2019	Hausach	48.2678	8.1675	Baden-Wuerttemberg	n.a.	n.a.	no Ct	negative	n.a.	n.a.	n.a.	n.a.	no Ct	negative	n.a.	n.a.	no Ct	negative	n.a.	n.a.	n.a.	n.a.	n.a.
19F1032	2019	Hausach	48.2678	8.1675	Baden-Wuerttemberg	n.a.	n.a.	no Ct	negative	n.a.	n.a.	n.a.	n.a.	39.91	negative	n.a.	n.a.	no Ct	negative	n.a.	n.a.	n.a.	n.a.	n.a.
19F1033	2019	Hausach	48.2678	8.1675	Baden-Wuerttemberg	n.a.	n.a.	no Ct	negative	n.a.	n.a.	n.a.	n.a.	no Ct	negative	n.a.	n.a.	no Ct	negative	n.a.	n.a.	n.a.	n.a.	n.a.
19F1034	2019	Hausach	48.2678	8.1675	Baden-Wuerttemberg	n.a.	n.a.	no Ct	negative	n.a.	n.a.	n.a.	n.a.	no Ct	negative	n.a.	n.a.	no Ct	negative	n.a.	n.a.	n.a.	n.a.	n.a.
19F1035	2019	Hausach	48.2678	8.1675	Baden-Wuerttemberg	n.a.	n.a.	no Ct	negative	n.a.	n.a.	n.a.	n.a.	no Ct	negative	n.a.	n.a.	no Ct	negative	n.a.	n.a.	n.a.	n.a.	n.a.
19F1036	2019	Hausach	48.2678	8.1675	Baden-Wuerttemberg	n.a.	n.a.	26.73	positive	positive	positive	positive	R. helvetica	no Ct	negative	n.a.	n.a.	no Ct	negative	n.a.	n.a.	n.a.	n.a.	n.a.
19F1037	2019	Hausach	48.2678	8.1675	Baden-Wuerttemberg	n.a.	n.a.	no Ct	negative	n.a.	n.a.	n.a.	n.a.	37.51	negative	n.a.	n.a.	no Ct	negative	n.a.	n.a.	n.a.	n.a.	n.a.
19F1038	2019	Hausach	48.2678	8.1675	Baden-Wuerttemberg	n.a.	n.a.	no Ct	negative	n.a.	n.a.	n.a.	n.a.	no Ct	negative	n.a.	n.a.	no Ct	negative	n.a.	n.a.	n.a.	n.a.	n.a.
19F1039	2019	Hausach	48.2678	8.1675	Baden-Wuerttemberg	n.a.	n.a.	no Ct	negative	n.a.	n.a.	n.a.	n.a.	39.98	negative	n.a.	n.a.	no Ct	negative	n.a.	n.a.	n.a.	n.a.	n.a.
19F1040	2019	Hausach	48.2678	8.1675	Baden-Wuerttemberg	n.a.	n.a.	no Ct	negative	n.a.	n.a.	n.a.	n.a.	no Ct	negative	n.a.	n.a.	no Ct	negative	n.a.	n.a.	n.a.	n.a.	n.a.
19F1041	2019	Hausach	48.2678	8.1675	Baden-Wuerttemberg	n.a.	n.a.	no Ct	negative	n.a.	n.a.	n.a.	n.a.	no Ct	negative	n.a.	n.a.	no Ct	negative	n.a.	n.a.	n.a.	n.a.	n.a.
19F1042	2019	Hausach	48.2678	8.1675	Baden-Wuerttemberg	n.a.	n.a.	no Ct	negative	n.a.	n.a.	n.a.	n.a.	no Ct	negative	n.a.	n.a.	no Ct	negative	n.a.	n.a.	n.a.	n.a.	n.a.
19F1043	2019	Hausach	48.2678	8.1675	Baden-Wuerttemberg	n.a.	n.a.	no Ct	negative	n.a.	n.a.	n.a.	n.a.	38.57	negative	n.a.	n.a.	no Ct	negative	n.a.	n.a.	n.a.	n.a.	n.a.
19F1044	2019	Hausach	48.2678	8.1675	Baden-Wuerttemberg	n.a.	n.a.	no Ct	negative	n.a.	n.a.	n.a.	n.a.	no Ct	negative	n.a.	n.a.	37.33	positive	no Ct	negative	n.a.	n.a.	n.a.
19F1045	2019	Hausach	48.2678	8.1675	Baden-Wuerttemberg	n.a.	n.a.	no Ct	negative	n.a.	n.a.	n.a.	n.a.	no Ct	negative	n.a.	n.a.	no Ct	negative	n.a.	n.a.	n.a.	n.a.	n.a.
19F1046	2019	Hausach	48.2678	8.1675	Baden-Wuerttemberg	n.a.	n.a.	no Ct	negative	n.a.	n.a.	n.a.	n.a.	no Ct	negative	n.a.	n.a.	no Ct	negative	n.a.	n.a.	n.a.	n.a.	n.a.
19F1047	2019	Hausach	48.2678	8.1675	Baden-Wuerttemberg	n.a.	n.a.	no Ct	negative	n.a.	n.a.	n.a.	n.a.	no Ct	negative	n.a.	n.a.	no Ct	negative	n.a.	n.a.	n.a.	n.a.	n.a.
19F1048	2019	Hausach	48.2678	8.1675	Baden-Wuerttemberg	n.a.	n.a.	no Ct	negative	n.a.	n.a.	n.a.	n.a.	no Ct	negative	n.a.	n.a.	no Ct	negative	n.a.	n.a.	n.a.	n.a.	n.a.
19F1049	2019	Hausach	48.2678	8.1675	Baden-Wuerttemberg	n.a.	n.a.	no Ct	negative	n.a.	n.a.	n.a.	n.a.	no Ct	negative	n.a.	n.a.	35.11	positive	no Ct	negative	n.a.	n.a.	n.a.
19F1050	2019	Hausach	48.2678	8.1675	Baden-Wuerttemberg	n.a.	n.a.	no Ct	negative	n.a.	n.a.	n.a.	n.a.	no Ct	negative	n.a.	n.a.	no Ct	negative	n.a.	n.a.	n.a.	n.a.	n.a.
19F1051	2019	Hausach	48.2678	8.1675	Baden-Wuerttemberg	n.a.	n.a.	no Ct	negative	n.a.	n.a.	n.a.	n.a.	no Ct	negative	n.a.	n.a.	no Ct	negative	n.a.	n.a.	n.a.	n.a.	n.a.
19F1052	2019	Hausach	48.2678	8.1675	Baden-Wuerttemberg	n.a.	n.a.	no Ct	negative	n.a.	n.a.	n.a.	n.a.	no Ct	negative	n.a.	n.a.	no Ct	negative	n.a.	n.a.	n.a.	n.a.	n.a.
19F1053	2019	Hausach	48.2678	8.1675	Baden-Wuerttemberg	n.a.	n.a.	no Ct	negative	n.a.	n.a.	n.a.	n.a.	no Ct	negative	n.a.	n.a.	no Ct	negative	n.a.	n.a.	n.a.	n.a.	n.a.
19F1054	2019	Hausach	48.2678	8.1675	Baden-Wuerttemberg	n.a.	n.a.	no Ct	negative	n.a.	n.a.	n.a.	n.a.	38.43	negative	n.a.	n.a.	no Ct	negative	n.a.	n.a.	n.a.	n.a.	n.a.
19F1055	2019	Hausach	48.2678	8.1675	Baden-Wuerttemberg	n.a.	n.a.	no Ct	negative	n.a.	n.a.	n.a.	n.a.	37.73	negative	n.a.	n.a.	no Ct	negative	n.a.	n.a.	n.a.	n.a.	n.a.
19F1056	2019	Hausach	48.2678	8.1675	Baden-Wuerttemberg	n.a.	n.a.	no Ct	negative	n.a.	n.a.	n.a.	n.a.	38.48	negative	n.a.	n.a.	no Ct	negative	n.a.	n.a.	n.a.	n.a.	n.a.
19F1057	2019	Hausach	48.2678	8.1675	Baden-Wuerttemberg	n.a.	n.a.	no Ct	negative	n.a.	n.a.	n.a.	n.a.	no Ct	negative	n.a.	n.a.	no Ct	negative	n.a.	n.a.	n.a.	n.a.	n.a.
19F1058	2019	Hausach	48.2678	8.1675	Baden-Wuerttemberg	n.a.	n.a.	no Ct	negative	n.a.	n.a.	n.a.	n.a.	no Ct	negative	n.a.	n.a.	no Ct	negative	n.a.	n.a.	n.a.	n.a.	n.a.
19F1059	2019	Hausach	48.2678	8.1675	Baden-Wuerttemberg	n.a.	n.a.	no Ct	negative	n.a.	n.a.	n.a.	n.a.	no Ct	negative	n.a.	n.a.	36.39	positive	no Ct	negative	n.a.	n.a.	n.a.
19F1060	2019	Hausach	48.2678	8.1675	Baden-Wuerttemberg	n.a.	n.a.	no Ct	negative	n.a.	n.a.	n.a.	n.a.	no Ct	negative	n.a.	n.a.	no Ct	negative	n.a.	n.a.	n.a.	n.a.	n.a.
19F1061	2019	Hausach	48.2678	8.1675	Baden-Wuerttemberg	n.a.	n.a.	no Ct	negative	n.a.	n.a.	n.a.	n.a.	no Ct	negative	n.a.	n.a.	no Ct	negative	n.a.	n.a.	n.a.	n.a.	n.a.
19F1062	2019	Hausach	48.2678	8.1675	Baden-Wuerttemberg	n.a.	n.a.	25.64	positive	positive	negative	positive	R. helvetica	no Ct	negative	n.a.	n.a.	no Ct	negative	n.a.	n.a.	n.a.	n.a.	n.a.
19F1063	2019	Hausach	48.2678	8.1675	Baden-Wuerttemberg	n.a.	n.a.	no Ct	negative	n.a.	n.a.	n.a.	n.a.	no Ct	negative	n.a.	n.a.	no Ct	negative	n.a.	n.a.	n.a.	n.a.	n.a.
19F1064	2019	Hausach	48.2678	8.1675	Baden-Wuerttemberg	n.a.	n.a.	no Ct	negative	n.a.	n.a.	n.a.	n.a.	no Ct	negative	n.a.	n.a.	no Ct	negative	n.a.	n.a.	n.a.	n.a.	n.a.
19F1065	2019	Hausach	48.2678	8.1675	Baden-Wuerttemberg	n.a.	n.a.	no Ct	negative	n.a.	n.a.	n.a.	n.a.	no Ct	negative	n.a.	n.a.	no Ct	negative	n.a.	n.a.	n.a.	n.a.	n.a.
19F1066	2019	Hausach	48.2678	8.1675	Baden-Wuerttemberg	n.a.	n.a.	no Ct	negative	n.a.	n.a.	n.a.	n.a.	no Ct	negative	n.a.	n.a.	no Ct	negative	n.a.	n.a.	n.a.	n.a.	n.a.
19F1067	2019	Hausach	48.2678	8.1675	Baden-Wuerttemberg	n.a.	n.a.	no Ct	negative	n.a.	n.a.	n.a.	n.a.	39.73	negative	n.a.	n.a.	no Ct	negative	n.a.	n.a.	n.a.	n.a.	n.a.
19F1068	2019	Hausach	48.2678	8.1675	Baden-Wuerttemberg	n.a.	n.a.	no Ct	negative	n.a.	n.a.	n.a.	n.a.	no Ct	negative	n.a.	n.a.	no Ct	negative	n.a.	n.a.	n.a.	n.a.	n.a.
19F1069	2019	Hausach	48.2678	8.1675	Baden-Wuerttemberg	n.a.	n.a.	no Ct	negative	n.a.	n.a.	n.a.	n.a.	no Ct	negative	n.a.	n.a.	no Ct	negative	n.a.	n.a.	n.a.	n.a.	n.a.
19F1070	2019	Hausach	48.2678	8.1675	Baden-Wuerttemberg	n.a.	n.a.	no Ct	negative	n.a.	n.a.	n.a.	n.a.	39.49	negative	n.a.	n.a.	no Ct	negative	n.a.	n.a.	n.a.	n.a.	n.a.
19F1071	2019	Hausach	48.2678	8.1675	Baden-Wuerttemberg	n.a.	n.a.	n.a.	n.a.	n.a.	n.a.	n.a.	n.a.	n.a.	n.a.	n.a.	n.a.	26.82	positive	no Ct	negative	31.11	80.50	B. garinii
19F1072	2019	Hausach	48.2678	8.1675	Baden-Wuerttemberg	n.a.	n.a.	no Ct	negative	n.a.	n.a.	n.a.	n.a.	no Ct	negative	n.a.	n.a.	no Ct	negative	n.a.	n.a.	n.a.	n.a.	n.a.
19F1073	2019	Hausach	48.2678	8.1675	Baden-Wuerttemberg	n.a.	n.a.	no Ct	negative	n.a.	n.a.	n.a.	n.a.	no Ct	negative	n.a.	n.a.	no Ct	negative	n.a.	n.a.	n.a.	n.a.	n.a.
19F1074	2019	Hausach	48.2678	8.1675	Baden-Wuerttemberg	n.a.	n.a.	no Ct	negative	n.a.	n.a.	n.a.	n.a.	no Ct	negative	n.a.	n.a.	no Ct	negative	n.a.	n.a.	n.a.	n.a.	n.a.
19F1075	2019	Hausach	48.2678	8.1675	Baden-Wuerttemberg	n.a.	n.a.	no Ct	negative	n.a.	n.a.	n.a.	n.a.	no Ct	negative	n.a.	n.a.	no Ct	negative	n.a.	n.a.	n.a.	n.a.	n.a.
19F1076	2019	Hausach	48.2678	8.1675	Baden-Wuerttemberg	n.a.	n.a.	no Ct	negative	n.a.	n.a.	n.a.	n.a.	no Ct	negative	n.a.	n.a.	no Ct	negative	n.a.	n.a.	n.a.	n.a.	n.a.
19F1077	2019	Hausach	48.2678	8.1675	Baden-Wuerttemberg	n.a.	n.a.	no Ct	negative	n.a.	n.a.	n.a.	n.a.	38.47	negative	n.a.	n.a.	no Ct	negative	n.a.	n.a.	n.a.	n.a.	n.a.
19F1078	2019	Hausach	48.2678	8.1675	Baden-Wuerttemberg	n.a.	n.a.	no Ct	negative	n.a.	n.a.	n.a.	n.a.	no Ct	negative	n.a.	n.a.	no Ct	negative	n.a.	n.a.	n.a.	n.a.	n.a.
19F1079	2019	Hausach	48.2678	8.1675	Baden-Wuerttemberg	n.a.	n.a.	no Ct	negative	n.a.	n.a.	n.a.	n.a.	no Ct	negative	n.a.	n.a.	no Ct	negative	n.a.	n.a.	n.a.	n.a.	n.a.
19F1080	2019	Hausach	48.2678	8.1675	Baden-Wuerttemberg	n.a.	n.a.	no Ct	negative	n.a.	n.a.	n.a.	n.a.	38.07	negative	n.a.	n.a.	no Ct	negative	n.a.	n.a.	n.a.	n.a.	n.a.
19F1081	2019	Hausach	48.2678	8.1675	Baden-Wuerttemberg	n.a.	n.a.	no Ct	negative	n.a.	n.a.	n.a.	n.a.	no Ct	negative	n.a.	n.a.	no Ct	negative	n.a.	n.a.	n.a.	n.a.	n.a.
19F1082	2019	Hausach	48.2678	8.1675	Baden-Wuerttemberg	n.a.	n.a.	no Ct	negative	n.a.	n.a.	n.a.	n.a.	no Ct	negative	n.a.	n.a.	no Ct	negative	n.a.	n.a.	n.a.	n.a.	n.a.
19F1083	2019	Hausach	48.2678	8.1675	Baden-Wuerttemberg	n.a.	n.a.	n.a.	n.a.	n.a.	n.a.	n.a.	n.a.	n.a.	n.a.	n.a.	n.a.	30.16	positive	no Ct	negative	no Ct	none	n.a.
19F1084	2019	Hausach	48.2678	8.1675	Baden-Wuerttemberg	n.a.	n.a.	n.a.	n.a.	n.a.	n.a.	n.a.	n.a.	n.a.	n.a.	n.a.	n.a.	33.06	positive	no Ct	negative	no Ct	none	n.a.
19F1085	2019	Hausach	48.2678	8.1675	Baden-Wuerttemberg	n.a.	n.a.	n.a.	n.a.	n.a.	n.a.	n.a.	n.a.	n.a.	n.a.	n.a.	n.a.	32.47	positive	no Ct	negative	32.18	80.00	n.a.
19F1086	2019	Hausach	48.2678	8.1675	Baden-Wuerttemberg	n.a.	n.a.	no Ct	negative	n.a.	n.a.	n.a.	n.a.	no Ct	negative	n.a.	n.a.	no Ct	negative	n.a.	n.a.	n.a.	n.a.	n.a.
19F1087	2019	Hausach	48.2678	8.1675	Baden-Wuerttemberg	n.a.	n.a.	n.a.	n.a.	n.a.	n.a.	n.a.	n.a.	n.a.	n.a.	n.a.	n.a.	31.41	positive	no Ct	negative	32.87	80.50	B. afzelii
19F1088	2019	Hausach	48.2678	8.1675	Baden-Wuerttemberg	n.a.	n.a.	no Ct	negative	n.a.	n.a.	n.a.	n.a.	no Ct	negative	n.a.	n.a.	no Ct	negative	n.a.	n.a.	n.a.	n.a.	n.a.
19F1089	2019	Hausach	48.2678	8.1675	Baden-Wuerttemberg	n.a.	n.a.	no Ct	negative	n.a.	n.a.	n.a.	n.a.	no Ct	negative	n.a.	n.a.	no Ct	negative	n.a.	n.a.	n.a.	n.a.	n.a.
19F1090	2019	Hausach	48.2678	8.1675	Baden-Wuerttemberg	n.a.	n.a.	no Ct	negative	n.a.	n.a.	n.a.	n.a.	no Ct	negative	n.a.	n.a.	no Ct	negative	n.a.	n.a.	n.a.	n.a.	n.a.
19F1091	2019	Hausach	48.2678	8.1675	Baden-Wuerttemberg	n.a.	n.a.	no Ct	negative	n.a.	n.a.	n.a.	n.a.	no Ct	negative	n.a.	n.a.	no Ct	negative	n.a.	n.a.	n.a.	n.a.	n.a.
19F1092	2019	Hausach	48.2678	8.1675	Baden-Wuerttemberg	n.a.	n.a.	no Ct	negative	n.a.	n.a.	n.a.	n.a.	no Ct	negative	n.a.	n.a.	no Ct	negative	n.a.	n.a.	n.a.	n.a.	n.a.
19F1093	2019	Hausach	48.2678	8.1675	Baden-Wuerttemberg	n.a.	n.a.	no Ct	negative	n.a.	n.a.	n.a.	n.a.	no Ct	negative	n.a.	n.a.	no Ct	negative	n.a.	n.a.	n.a.	n.a.	n.a.
19F1094	2019	Hausach	48.2678	8.1675	Baden-Wuerttemberg	n.a.	n.a.	n.a.	n.a.	n.a.	n.a.	n.a.	n.a.	n.a.	n.a.	n.a.	n.a.	29.95	positive	no Ct	negative	no Ct	none	n.a.
19F1095	2019	Hausach	48.2678	8.1675	Baden-Wuerttemberg	n.a.	n.a.	no Ct	negative	n.a.	n.a.	n.a.	n.a.	no Ct	negative	n.a.	n.a.	no Ct	negative	n.a.	n.a.	n.a.	n.a.	n.a.
19F1096	2019	Hausach	48.2678	8.1675	Baden-Wuerttemberg	n.a.	n.a.	no Ct	negative	n.a.	n.a.	n.a.	n.a.	no Ct	negative	n.a.	n.a.	no Ct	negative	n.a.	n.a.	n.a.	n.a.	n.a.
19F1097	2019	Hausach	48.2678	8.1675	Baden-Wuerttemberg	n.a.	n.a.	no Ct	negative	n.a.	n.a.	n.a.	n.a.	no Ct	negative	n.a.	n.a.	no Ct	negative	n.a.	n.a.	n.a.	n.a.	n.a.
19F1098	2019	Hausach	48.2678	8.1675	Baden-Wuerttemberg	n.a.	n.a.	no Ct	negative	n.a.	n.a.	n.a.	n.a.	38.04	negative	n.a.	n.a.	no Ct	negative	n.a.	n.a.	n.a.	n.a.	n.a.
19F1099	2019	Hausach	48.2678	8.1675	Baden-Wuerttemberg	n.a.	n.a.	no Ct	negative	n.a.	n.a.	n.a.	n.a.	no Ct	negative	n.a.	n.a.	no Ct	negative	n.a.	n.a.	n.a.	n.a.	n.a.
19F1100	2019	Hausach	48.2678	8.1675	Baden-Wuerttemberg	n.a.	n.a.	no Ct	negative	n.a.	n.a.	n.a.	n.a.	39.35	negative	n.a.	n.a.	no Ct	negative	n.a.	n.a.	n.a.	n.a.	n.a.
19F1101	2019	Hausach	48.2678	8.1675	Baden-Wuerttemberg	n.a.	n.a.	no Ct	negative	n.a.	n.a.	n.a.	n.a.	38	negative	n.a.	n.a.	no Ct	negative	n.a.	n.a.	n.a.	n.a.	n.a.
19F1102	2019	Hausach	48.2678	8.1675	Baden-Wuerttemberg	n.a.	n.a.	no Ct	negative	n.a.	n.a.	n.a.	n.a.	no Ct	negative	n.a.	n.a.	no Ct	negative	n.a.	n.a.	n.a.	n.a.	n.a.
19F1103	2019	Hausach	48.2678	8.1675	Baden-Wuerttemberg	n.a.	n.a.	no Ct	negative	n.a.	n.a.	n.a.	n.a.	no Ct	negative	n.a.	n.a.	no Ct	negative	n.a.	n.a.	n.a.	n.a.	n.a.
19F1104	2019	Hausach	48.2678	8.1675	Baden-Wuerttemberg	n.a.	n.a.	n.a.	n.a.	n.a.	n.a.	n.a.	n.a.	n.a.	n.a.	n.a.	n.a.	37.36	positive	no Ct	negative	36.8	80.50	B. garinii
19F1105	2019	Hausach	48.2678	8.1675	Baden-Wuerttemberg	n.a.	n.a.	no Ct	negative	n.a.	n.a.	n.a.	n.a.	no Ct	negative	n.a.	n.a.	no Ct	negative	n.a.	n.a.	n.a.	n.a.	n.a.
19F1106	2019	Hausach	48.2678	8.1675	Baden-Wuerttemberg	n.a.	n.a.	no Ct	negative	n.a.	n.a.	n.a.	n.a.	no Ct	negative	n.a.	n.a.	no Ct	negative	n.a.	n.a.	n.a.	n.a.	n.a.
19F1107	2019	Hausach	48.2678	8.1675	Baden-Wuerttemberg	n.a.	n.a.	no Ct	negative	n.a.	n.a.	n.a.	n.a.	no Ct	negative	n.a.	n.a.	no Ct	negative	n.a.	n.a.	n.a.	n.a.	n.a.
19F1108	2019	Hausach	48.2678	8.1675	Baden-Wuerttemberg	n.a.	n.a.	no Ct	negative	n.a.	n.a.	n.a.	n.a.	no Ct	negative	n.a.	n.a.	25.70	positive	n.a.	n.a.	n.a.	n.a.	n.a.
19F1109	2019	Hausach	48.2678	8.1675	Baden-Wuerttemberg	n.a.	n.a.	no Ct	negative	n.a.	n.a.	n.a.	n.a.	38.53	negative	n.a.	n.a.	no Ct	negative	n.a.	n.a.	n.a.	n.a.	n.a.
19F1110	2019	Hausach	48.2678	8.1675	Baden-Wuerttemberg	n.a.	n.a.	n.a.	n.a.	n.a.	n.a.	n.a.	n.a.	n.a.	n.a.	n.a.	n.a.	36.50	positive	no Ct	negative	no Ct	none	n.a.
19F1111	2019	Hausach	48.2678	8.1675	Baden-Wuerttemberg	n.a.	n.a.	no Ct	negative	n.a.	n.a.	n.a.	n.a.	no Ct	negative	n.a.	n.a.	no Ct	negative	n.a.	n.a.	n.a.	n.a.	n.a.
19F1112	2019	Hausach	48.2678	8.1675	Baden-Wuerttemberg	n.a.	n.a.	no Ct	negative	n.a.	n.a.	n.a.	n.a.	no Ct	negative	n.a.	n.a.	no Ct	negative	n.a.	n.a.	n.a.	n.a.	n.a.
19F1113	2019	Hausach	48.2678	8.1675	Baden-Wuerttemberg	n.a.	n.a.	no Ct	negative	n.a.	n.a.	n.a.	n.a.	no Ct	negative	n.a.	n.a.	no Ct	negative	n.a.	n.a.	n.a.	n.a.	n.a.
19F1114	2019	Hausach	48.2678	8.1675	Baden-Wuerttemberg	n.a.	n.a.	no Ct	negative	n.a.	n.a.	n.a.	n.a.	no Ct	negative	n.a.	n.a.	no Ct	negative	n.a.	n.a.	n.a.	n.a.	n.a.
19F1115	2019	Hausach	48.2678	8.1675	Baden-Wuerttemberg	n.a.	n.a.	no Ct	negative	n.a.	n.a.	n.a.	n.a.	no Ct	negative	n.a.	n.a.	no Ct	negative	n.a.	n.a.	n.a.	n.a.	n.a.
19F1116	2019	Hausach	48.2678	8.1675	Baden-Wuerttemberg	n.a.	n.a.	no Ct	negative	n.a.	n.a.	n.a.	n.a.	no Ct	negative	n.a.	n.a.	no Ct	negative	n.a.	n.a.	n.a.	n.a.	n.a.
19F1117	2019	Hausach	48.2678	8.1675	Baden-Wuerttemberg	n.a.	n.a.	no Ct	negative	n.a.	n.a.	n.a.	n.a.	38.68	negative	n.a.	n.a.	no Ct	negative	n.a.	n.a.	n.a.	n.a.	n.a.
19F1118	2019	Hausach	48.2678	8.1675	Baden-Wuerttemberg	n.a.	n.a.	no Ct	negative	n.a.	n.a.	n.a.	n.a.	no Ct	negative	n.a.	n.a.	no Ct	negative	n.a.	n.a.	n.a.	n.a.	n.a.
19F1119	2019	Hausach	48.2678	8.1675	Baden-Wuerttemberg	n.a.	n.a.	no Ct	negative	n.a.	n.a.	n.a.	n.a.	no Ct	negative	n.a.	n.a.	no Ct	negative	n.a.	n.a.	n.a.	n.a.	n.a.
19F1120	2019	Hausach	48.2678	8.1675	Baden-Wuerttemberg	n.a.	n.a.	no Ct	negative	n.a.	n.a.	n.a.	n.a.	no Ct	negative	n.a.	n.a.	no Ct	negative	n.a.	n.a.	n.a.	n.a.	n.a.
19F1121	2019	Hausach	48.2678	8.1675	Baden-Wuerttemberg	n.a.	n.a.	n.a.	n.a.	n.a.	n.a.	n.a.	n.a.	n.a.	n.a.	n.a.	n.a.	36.22	positive	no Ct	negative	no Ct	none	n.a.
19F1126/07	2019	Hausach	48.2678	8.1675	Baden-Wuerttemberg	n.a.	n.a.	no Ct	negative	n.a.	n.a.	n.a.	n.a.	no Ct	negative	n.a.	n.a.	n.a.	n.a.	n.a.	n.a.	n.a.	n.a.	n.a.
19F1126/08	2019	Hausach	48.2678	8.1675	Baden-Wuerttemberg	n.a.	n.a.	no Ct	negative	n.a.	n.a.	n.a.	n.a.	no Ct	negative	n.a.	n.a.	n.a.	n.a.	n.a.	n.a.	n.a.	n.a.	n.a.
19F1126/09	2019	Hausach	48.2678	8.1675	Baden-Wuerttemberg	n.a.	n.a.	no Ct	negative	n.a.	n.a.	n.a.	n.a.	no Ct	negative	n.a.	n.a.	n.a.	n.a.	n.a.	n.a.	n.a.	n.a.	n.a.
19F1126/10	2019	Hausach	48.2678	8.1675	Baden-Wuerttemberg	n.a.	n.a.	37.01	negative	n.a.	n.a.	n.a.	n.a.	no Ct	negative	n.a.	n.a.	n.a.	n.a.	n.a.	n.a.	n.a.	n.a.	n.a.
19F1127/01	2019	Hausach	48.2678	8.1675	Baden-Wuerttemberg	n.a.	n.a.	no Ct	negative	n.a.	n.a.	n.a.	n.a.	no Ct	negative	n.a.	n.a.	n.a.	n.a.	n.a.	n.a.	n.a.	n.a.	n.a.
19F1127/02	2019	Hausach	48.2678	8.1675	Baden-Wuerttemberg	n.a.	n.a.	no Ct	negative	n.a.	n.a.	n.a.	n.a.	no Ct	negative	n.a.	n.a.	n.a.	n.a.	n.a.	n.a.	n.a.	n.a.	n.a.
19F1127/03	2019	Hausach	48.2678	8.1675	Baden-Wuerttemberg	n.a.	n.a.	no Ct	negative	n.a.	n.a.	n.a.	n.a.	no Ct	negative	n.a.	n.a.	n.a.	n.a.	n.a.	n.a.	n.a.	n.a.	n.a.
19F1127/04	2019	Hausach	48.2678	8.1675	Baden-Wuerttemberg	n.a.	n.a.	no Ct	negative	n.a.	n.a.	n.a.	n.a.	no Ct	negative	n.a.	n.a.	n.a.	n.a.	n.a.	n.a.	n.a.	n.a.	n.a.
19F1127/05	2019	Hausach	48.2678	8.1675	Baden-Wuerttemberg	n.a.	n.a.	no Ct	negative	n.a.	n.a.	n.a.	n.a.	no Ct	negative	n.a.	n.a.	n.a.	n.a.	n.a.	n.a.	n.a.	n.a.	n.a.
19F1127/06	2019	Hausach	48.2678	8.1675	Baden-Wuerttemberg	n.a.	n.a.	no Ct	negative	n.a.	n.a.	n.a.	n.a.	no Ct	negative	n.a.	n.a.	n.a.	n.a.	n.a.	n.a.	n.a.	n.a.	n.a.
19F1127/07	2019	Hausach	48.2678	8.1675	Baden-Wuerttemberg	n.a.	n.a.	no Ct	negative	n.a.	n.a.	n.a.	n.a.	no Ct	negative	n.a.	n.a.	n.a.	n.a.	n.a.	n.a.	n.a.	n.a.	n.a.
19F1127/08	2019	Hausach	48.2678	8.1675	Baden-Wuerttemberg	n.a.	n.a.	no Ct	negative	n.a.	n.a.	n.a.	n.a.	no Ct	negative	n.a.	n.a.	n.a.	n.a.	n.a.	n.a.	n.a.	n.a.	n.a.
19F1127/09	2019	Hausach	48.2678	8.1675	Baden-Wuerttemberg	n.a.	n.a.	23.08	positive	positive	negative	positive	R. helvetica	no Ct	negative	n.a.	n.a.	n.a.	n.a.	n.a.	n.a.	n.a.	n.a.	n.a.
19F1127/10	2019	Hausach	48.2678	8.1675	Baden-Wuerttemberg	n.a.	n.a.	29.33	positive	positive	positive	positive	R. helvetica	no Ct	negative	n.a.	n.a.	n.a.	n.a.	n.a.	n.a.	n.a.	n.a.	n.a.
10F1209/00	2010	Groß Quassow	53.3108	13.0016	Mecklenburg-West Pomerania	no Ct	negative	no Ct	negative	n.a.	n.a.	n.a.	n.a.	no Ct	negative	n.a.	n.a.	no Ct	negative	n.a.	n.a.	n.a.	n.a.	n.a.
10F1209/01	2010	Groß Quassow	53.3108	13.0016	Mecklenburg-West Pomerania	no Ct	negative	no Ct	negative	n.a.	n.a.	n.a.	n.a.	44.93	negative	n.a.	n.a.	no Ct	negative	n.a.	n.a.	n.a.	n.a.	n.a.
10F1209/02	2010	Groß Quassow	53.3108	13.0016	Mecklenburg-West Pomerania	no Ct	negative	no Ct	negative	n.a.	n.a.	n.a.	n.a.	no Ct	negative	n.a.	n.a.	no Ct	negative	n.a.	n.a.	n.a.	n.a.	n.a.
10F1209/03	2010	Groß Quassow	53.3108	13.0016	Mecklenburg-West Pomerania	no Ct	negative	no Ct	negative	n.a.	n.a.	n.a.	n.a.	no Ct	negative	n.a.	n.a.	no Ct	negative	n.a.	n.a.	n.a.	n.a.	n.a.
10F1209/04	2010	Groß Quassow	53.3108	13.0016	Mecklenburg-West Pomerania	no Ct	negative	42.35	negative	n.a.	n.a.	n.a.	n.a.	no Ct	negative	n.a.	n.a.	no Ct	negative	n.a.	n.a.	n.a.	n.a.	n.a.
10F1209/05	2010	Groß Quassow	53.3108	13.0016	Mecklenburg-West Pomerania	no Ct	negative	29.58	positive	positive	positive	positive	R. helvetica	no Ct	negative	n.a.	n.a.	no Ct	negative	n.a.	n.a.	n.a.	n.a.	n.a.
10F1209/06	2010	Groß Quassow	53.3108	13.0016	Mecklenburg-West Pomerania	no Ct	negative	no Ct	negative	n.a.	n.a.	n.a.	n.a.	no Ct	negative	n.a.	n.a.	no Ct	negative	n.a.	n.a.	n.a.	n.a.	n.a.
10F1209/07	2010	Groß Quassow	53.3108	13.0016	Mecklenburg-West Pomerania	no Ct	negative	no Ct	negative	n.a.	n.a.	n.a.	n.a.	no Ct	negative	n.a.	n.a.	no Ct	negative	n.a.	n.a.	n.a.	n.a.	n.a.
10F1209/08	2010	Groß Quassow	53.3108	13.0016	Mecklenburg-West Pomerania	no Ct	negative	no Ct	negative	n.a.	n.a.	n.a.	n.a.	no Ct	negative	n.a.	n.a.	no Ct	negative	n.a.	n.a.	n.a.	n.a.	n.a.
10F1209/09	2010	Groß Quassow	53.3108	13.0016	Mecklenburg-West Pomerania	no Ct	negative	no Ct	negative	n.a.	n.a.	n.a.	n.a.	no Ct	negative	n.a.	n.a.	no Ct	negative	n.a.	n.a.	n.a.	n.a.	n.a.
10F1209/10	2010	Groß Quassow	53.3108	13.0016	Mecklenburg-West Pomerania	no Ct	negative	no Ct	negative	n.a.	n.a.	n.a.	n.a.	no Ct	negative	n.a.	n.a.	no Ct	negative	n.a.	n.a.	n.a.	n.a.	n.a.
10F1210/01	2010	Groß Quassow	53.3108	13.0016	Mecklenburg-West Pomerania	no Ct	negative	30.39	positive	positive	positive	positive	R. helvetica	no Ct	negative	n.a.	n.a.	no Ct	negative	n.a.	n.a.	n.a.	n.a.	n.a.
10F1210/02	2010	Groß Quassow	53.3108	13.0016	Mecklenburg-West Pomerania	no Ct	negative	no Ct	negative	n.a.	n.a.	n.a.	n.a.	no Ct	negative	n.a.	n.a.	no Ct	negative	n.a.	n.a.	n.a.	n.a.	n.a.
10F1210/03	2010	Groß Quassow	53.3108	13.0016	Mecklenburg-West Pomerania	no Ct	negative	no Ct	negative	n.a.	n.a.	n.a.	n.a.	no Ct	negative	n.a.	n.a.	no Ct	negative	n.a.	n.a.	n.a.	n.a.	n.a.
10F1210/04	2010	Groß Quassow	53.3108	13.0016	Mecklenburg-West Pomerania	no Ct	negative	no Ct	negative	n.a.	n.a.	n.a.	n.a.	44.49	negative	n.a.	n.a.	no Ct	negative	n.a.	n.a.	n.a.	n.a.	n.a.
10F1210/05	2010	Groß Quassow	53.3108	13.0016	Mecklenburg-West Pomerania	no Ct	negative	no Ct	negative	n.a.	n.a.	n.a.	n.a.	no Ct	negative	n.a.	n.a.	no Ct	negative	n.a.	n.a.	n.a.	n.a.	n.a.
10F1210/06	2010	Groß Quassow	53.3108	13.0016	Mecklenburg-West Pomerania	no Ct	negative	no Ct	negative	n.a.	n.a.	n.a.	n.a.	43.70	negative	n.a.	n.a.	no Ct	negative	n.a.	n.a.	n.a.	n.a.	n.a.
10F1210/07	2010	Groß Quassow	53.3108	13.0016	Mecklenburg-West Pomerania	no Ct	negative	30	positive	positive	positive	positive	R. helvetica	no Ct	negative	n.a.	n.a.	no Ct	negative	n.a.	n.a.	n.a.	n.a.	n.a.
10F1212/01	2010	Groß Quassow	53.3108	13.0016	Mecklenburg-West Pomerania	no Ct	negative	no Ct	negative	n.a.	n.a.	n.a.	n.a.	no Ct	negative	n.a.	n.a.	no Ct	negative	n.a.	n.a.	n.a.	n.a.	n.a.
10F1212/02	2010	Groß Quassow	53.3108	13.0016	Mecklenburg-West Pomerania	no Ct	negative	30.49	positive	positive	positive	positive	R. helvetica	no Ct	negative	n.a.	n.a.	no Ct	negative	n.a.	n.a.	n.a.	n.a.	n.a.
10F1212/03	2010	Groß Quassow	53.3108	13.0016	Mecklenburg-West Pomerania	no Ct	negative	no Ct	negative	n.a.	n.a.	n.a.	n.a.	no Ct	negative	n.a.	n.a.	no Ct	negative	n.a.	n.a.	n.a.	n.a.	n.a.
10F1212/04	2010	Groß Quassow	53.3108	13.0016	Mecklenburg-West Pomerania	no Ct	negative	no Ct	negative	n.a.	n.a.	n.a.	n.a.	no Ct	negative	n.a.	n.a.	no Ct	negative	n.a.	n.a.	n.a.	n.a.	n.a.
10F1212/05	2010	Groß Quassow	53.3108	13.0016	Mecklenburg-West Pomerania	no Ct	negative	no Ct	negative	n.a.	n.a.	n.a.	n.a.	no Ct	negative	n.a.	n.a.	no Ct	negative	n.a.	n.a.	n.a.	n.a.	n.a.
10F1212/06	2010	Groß Quassow	53.3108	13.0016	Mecklenburg-West Pomerania	no Ct	negative	no Ct	negative	n.a.	n.a.	n.a.	n.a.	no Ct	negative	n.a.	n.a.	no Ct	negative	n.a.	n.a.	n.a.	n.a.	n.a.
10F1212/07	2010	Groß Quassow	53.3108	13.0016	Mecklenburg-West Pomerania	n.a.	n.a.	n.a.	n.a.	n.a.	n.a.	n.a.	n.a.	n.a.	n.a.	n.a.	n.a.	35.19	positive	no Ct	negative	no Ct	None	n.a.
10F1212/08	2010	Groß Quassow	53.3108	13.0016	Mecklenburg-West Pomerania	no Ct	negative	no Ct	negative	n.a.	n.a.	n.a.	n.a.	no Ct	negative	n.a.	n.a.	no Ct	negative	n.a.	n.a.	n.a.	n.a.	n.a.
10F1212/09	2010	Groß Quassow	53.3108	13.0016	Mecklenburg-West Pomerania	no Ct	negative	no Ct	negative	n.a.	n.a.	n.a.	n.a.	no Ct	negative	n.a.	n.a.	no Ct	negative	n.a.	n.a.	n.a.	n.a.	n.a.
10F1212/10	2010	Groß Quassow	53.3108	13.0016	Mecklenburg-West Pomerania	no Ct	negative	no Ct	negative	n.a.	n.a.	n.a.	n.a.	no Ct	negative	n.a.	n.a.	no Ct	negative	n.a.	n.a.	n.a.	n.a.	n.a.
10F1213/01	2010	Groß Quassow	53.3108	13.0016	Mecklenburg-West Pomerania	no Ct	negative	no Ct	negative	n.a.	n.a.	n.a.	n.a.	no Ct	negative	n.a.	n.a.	no Ct	negative	n.a.	n.a.	n.a.	n.a.	n.a.
10F1213/02	2010	Groß Quassow	53.3108	13.0016	Mecklenburg-West Pomerania	no Ct	negative	no Ct	negative	n.a.	n.a.	n.a.	n.a.	no Ct	negative	n.a.	n.a.	no Ct	negative	n.a.	n.a.	n.a.	n.a.	n.a.
10F1213/03	2010	Groß Quassow	53.3108	13.0016	Mecklenburg-West Pomerania	no Ct	negative	no Ct	negative	n.a.	n.a.	n.a.	n.a.	no Ct	negative	n.a.	n.a.	no Ct	negative	n.a.	n.a.	n.a.	n.a.	n.a.
10F1213/04	2010	Groß Quassow	53.3108	13.0016	Mecklenburg-West Pomerania	no Ct	negative	no Ct	negative	n.a.	n.a.	n.a.	n.a.	no Ct	negative	n.a.	n.a.	no Ct	negative	n.a.	n.a.	n.a.	n.a.	n.a.
10F1213/05	2010	Groß Quassow	53.3108	13.0016	Mecklenburg-West Pomerania	no Ct	negative	no Ct	negative	n.a.	n.a.	n.a.	n.a.	no Ct	negative	n.a.	n.a.	no Ct	negative	n.a.	n.a.	n.a.	n.a.	n.a.
10F1213/06	2010	Groß Quassow	53.3108	13.0016	Mecklenburg-West Pomerania	no Ct	negative	no Ct	negative	n.a.	n.a.	n.a.	n.a.	no Ct	negative	n.a.	n.a.	no Ct	negative	n.a.	n.a.	n.a.	n.a.	n.a.
10F1213/07	2010	Groß Quassow	53.3108	13.0016	Mecklenburg-West Pomerania	no Ct	negative	no Ct	negative	n.a.	n.a.	n.a.	n.a.	no Ct	negative	n.a.	n.a.	no Ct	negative	n.a.	n.a.	n.a.	n.a.	n.a.
10F1213/08	2010	Groß Quassow	53.3108	13.0016	Mecklenburg-West Pomerania	no Ct	negative	no Ct	negative	n.a.	n.a.	n.a.	n.a.	no Ct	negative	n.a.	n.a.	no Ct	negative	n.a.	n.a.	n.a.	n.a.	n.a.
10F1213/09	2010	Groß Quassow	53.3108	13.0016	Mecklenburg-West Pomerania	no Ct	negative	no Ct	negative	n.a.	n.a.	n.a.	n.a.	no Ct	negative	n.a.	n.a.	no Ct	negative	n.a.	n.a.	n.a.	n.a.	n.a.
10F1213/10	2010	Groß Quassow	53.3108	13.0016	Mecklenburg-West Pomerania	no Ct	negative	no Ct	negative	n.a.	n.a.	n.a.	n.a.	no Ct	negative	n.a.	n.a.	no Ct	negative	n.a.	n.a.	n.a.	n.a.	n.a.
10F1214/01	2010	Groß Quassow	53.3108	13.0016	Mecklenburg-West Pomerania	no Ct	negative	no Ct	negative	n.a.	n.a.	n.a.	n.a.	no Ct	negative	n.a.	n.a.	no Ct	negative	n.a.	n.a.	n.a.	n.a.	n.a.
10F1214/02	2010	Groß Quassow	53.3108	13.0016	Mecklenburg-West Pomerania	no Ct	negative	no Ct	negative	n.a.	n.a.	n.a.	n.a.	no Ct	negative	n.a.	n.a.	no Ct	negative	n.a.	n.a.	n.a.	n.a.	n.a.
10F1214/03	2010	Groß Quassow	53.3108	13.0016	Mecklenburg-West Pomerania	no Ct	negative	no Ct	negative	n.a.	n.a.	n.a.	n.a.	no Ct	negative	n.a.	n.a.	no Ct	negative	n.a.	n.a.	n.a.	n.a.	n.a.
10F1214/04	2010	Groß Quassow	53.3108	13.0016	Mecklenburg-West Pomerania	no Ct	negative	no Ct	negative	n.a.	n.a.	n.a.	n.a.	no Ct	negative	n.a.	n.a.	no Ct	negative	n.a.	n.a.	n.a.	n.a.	n.a.
10F1214/05	2010	Groß Quassow	53.3108	13.0016	Mecklenburg-West Pomerania	no Ct	negative	no Ct	negative	n.a.	n.a.	n.a.	n.a.	no Ct	negative	n.a.	n.a.	no Ct	negative	n.a.	n.a.	n.a.	n.a.	n.a.
10F1214/06	2010	Groß Quassow	53.3108	13.0016	Mecklenburg-West Pomerania	no Ct	negative	no Ct	negative	n.a.	n.a.	n.a.	n.a.	no Ct	negative	n.a.	n.a.	no Ct	negative	n.a.	n.a.	n.a.	n.a.	n.a.
10F1214/07	2010	Groß Quassow	53.3108	13.0016	Mecklenburg-West Pomerania	no Ct	negative	no Ct	negative	n.a.	n.a.	n.a.	n.a.	no Ct	negative	n.a.	n.a.	no Ct	negative	n.a.	n.a.	n.a.	n.a.	n.a.
10F1214/08	2010	Groß Quassow	53.3108	13.0016	Mecklenburg-West Pomerania	no Ct	negative	33.25	positive	positive	negative	positive	R. helvetica	no Ct	negative	n.a.	n.a.	no Ct	negative	n.a.	n.a.	n.a.	n.a.	n.a.
10F1214/09	2010	Groß Quassow	53.3108	13.0016	Mecklenburg-West Pomerania	no Ct	negative	no Ct	negative	n.a.	n.a.	n.a.	n.a.	no Ct	negative	n.a.	n.a.	no Ct	negative	n.a.	n.a.	n.a.	n.a.	n.a.
10F1214/10	2010	Groß Quassow	53.3108	13.0016	Mecklenburg-West Pomerania	no Ct	negative	no Ct	negative	n.a.	n.a.	n.a.	n.a.	no Ct	negative	n.a.	n.a.	no Ct	negative	n.a.	n.a.	n.a.	n.a.	n.a.
10F1215/01	2010	Groß Quassow	53.3108	13.0016	Mecklenburg-West Pomerania	no Ct	negative	no Ct	negative	n.a.	n.a.	n.a.	n.a.	44.54	negative	n.a.	n.a.	no Ct	negative	n.a.	n.a.	n.a.	n.a.	n.a.
10F1215/02	2010	Groß Quassow	53.3108	13.0016	Mecklenburg-West Pomerania	no Ct	negative	no Ct	negative	n.a.	n.a.	n.a.	n.a.	no Ct	negative	n.a.	n.a.	no Ct	negative	n.a.	n.a.	n.a.	n.a.	n.a.
10F1215/03	2010	Groß Quassow	53.3108	13.0016	Mecklenburg-West Pomerania	no Ct	negative	28.26	positive	positive	positive	positive	R. helvetica	no Ct	negative	n.a.	n.a.	no Ct	negative	n.a.	n.a.	n.a.	n.a.	n.a.
10F1215/04	2010	Groß Quassow	53.3108	13.0016	Mecklenburg-West Pomerania	no Ct	negative	no Ct	negative	n.a.	n.a.	n.a.	n.a.	no Ct	negative	n.a.	n.a.	no Ct	negative	n.a.	n.a.	n.a.	n.a.	n.a.
10F1215/05	2010	Groß Quassow	53.3108	13.0016	Mecklenburg-West Pomerania	no Ct	negative	no Ct	negative	n.a.	n.a.	n.a.	n.a.	no Ct	negative	n.a.	n.a.	no Ct	negative	n.a.	n.a.	n.a.	n.a.	n.a.
10F1215/06	2010	Groß Quassow	53.3108	13.0016	Mecklenburg-West Pomerania	no Ct	negative	no Ct	negative	n.a.	n.a.	n.a.	n.a.	no Ct	negative	n.a.	n.a.	no Ct	negative	n.a.	n.a.	n.a.	n.a.	n.a.
10F1215/07	2010	Groß Quassow	53.3108	13.0016	Mecklenburg-West Pomerania	no Ct	negative	no Ct	negative	n.a.	n.a.	n.a.	n.a.	36.35	positive	31.81	positive	no Ct	negative	n.a.	n.a.	n.a.	n.a.	n.a.
10F1215/08	2010	Groß Quassow	53.3108	13.0016	Mecklenburg-West Pomerania	no Ct	negative	no Ct	negative	n.a.	n.a.	n.a.	n.a.	no Ct	negative	n.a.	n.a.	no Ct	negative	n.a.	n.a.	n.a.	n.a.	n.a.
10F1215/09	2010	Groß Quassow	53.3108	13.0016	Mecklenburg-West Pomerania	no Ct	negative	no Ct	negative	n.a.	n.a.	n.a.	n.a.	no Ct	negative	n.a.	n.a.	no Ct	negative	n.a.	n.a.	n.a.	n.a.	n.a.
10F1215/10	2010	Groß Quassow	53.3108	13.0016	Mecklenburg-West Pomerania	no Ct	negative	32.67	positive	positive	negative	positive	R. helvetica	no Ct	negative	n.a.	n.a.	no Ct	negative	n.a.	n.a.	n.a.	n.a.	n.a.
10F1216/01	2010	Groß Quassow	53.3108	13.0016	Mecklenburg-West Pomerania	no Ct	negative	32.85	positive	positive	negative	positive	R. helvetica	no Ct	negative	n.a.	n.a.	no Ct	negative	n.a.	n.a.	n.a.	n.a.	n.a.
10F1216/02	2010	Groß Quassow	53.3108	13.0016	Mecklenburg-West Pomerania	no Ct	negative	43.56	negative	n.a.	n.a.	n.a.	n.a.	no Ct	negative	n.a.	n.a.	no Ct	negative	n.a.	n.a.	n.a.	n.a.	n.a.
10F1216/03	2010	Groß Quassow	53.3108	13.0016	Mecklenburg-West Pomerania	no Ct	negative	43.66	negative	n.a.	n.a.	n.a.	n.a.	no Ct	negative	n.a.	n.a.	no Ct	negative	n.a.	n.a.	n.a.	n.a.	n.a.
10F1216/04	2010	Groß Quassow	53.3108	13.0016	Mecklenburg-West Pomerania	no Ct	negative	no Ct	negative	n.a.	n.a.	n.a.	n.a.	no Ct	negative	n.a.	n.a.	no Ct	negative	n.a.	n.a.	n.a.	n.a.	n.a.
10F1216/05	2010	Groß Quassow	53.3108	13.0016	Mecklenburg-West Pomerania	no Ct	negative	no Ct	negative	n.a.	n.a.	n.a.	n.a.	no Ct	negative	n.a.	n.a.	no Ct	negative	n.a.	n.a.	n.a.	n.a.	n.a.
10F1216/06	2010	Groß Quassow	53.3108	13.0016	Mecklenburg-West Pomerania	no Ct	negative	42.96	negative	n.a.	n.a.	n.a.	n.a.	no Ct	negative	n.a.	n.a.	no Ct	negative	n.a.	n.a.	n.a.	n.a.	n.a.
10F1216/07	2010	Groß Quassow	53.3108	13.0016	Mecklenburg-West Pomerania	no Ct	negative	no Ct	negative	n.a.	n.a.	n.a.	n.a.	no Ct	negative	n.a.	n.a.	no Ct	negative	n.a.	n.a.	n.a.	n.a.	n.a.
10F1216/08	2010	Groß Quassow	53.3108	13.0016	Mecklenburg-West Pomerania	no Ct	negative	30.52	positive	positive	positive	positive	R. helvetica	no Ct	negative	n.a.	n.a.	no Ct	negative	n.a.	n.a.	n.a.	n.a.	n.a.
10F1216/09	2010	Groß Quassow	53.3108	13.0016	Mecklenburg-West Pomerania	no Ct	negative	no Ct	negative	n.a.	n.a.	n.a.	n.a.	no Ct	negative	n.a.	n.a.	no Ct	negative	n.a.	n.a.	n.a.	n.a.	n.a.
10F1216/10	2010	Groß Quassow	53.3108	13.0016	Mecklenburg-West Pomerania	no Ct	negative	29.12	positive	positive	positive	positive	R. helvetica	no Ct	negative	n.a.	n.a.	no Ct	negative	n.a.	n.a.	n.a.	n.a.	n.a.
10F1217/01	2010	Groß Quassow	53.3108	13.0016	Mecklenburg-West Pomerania	n.a.	n.a.	n.a.	n.a.	n.a.	n.a.	n.a.	n.a.	n.a.	n.a.	n.a.	n.a.	35.99	positive	no Ct	negative	no Ct	None	n.a.
10F1217/02	2010	Groß Quassow	53.3108	13.0016	Mecklenburg-West Pomerania	no Ct	negative	no Ct	negative	n.a.	n.a.	n.a.	n.a.	no Ct	negative	n.a.	n.a.	no Ct	negative	n.a.	n.a.	n.a.	n.a.	n.a.
10F1217/03	2010	Groß Quassow	53.3108	13.0016	Mecklenburg-West Pomerania	no Ct	negative	no Ct	negative	n.a.	n.a.	n.a.	n.a.	no Ct	negative	n.a.	n.a.	no Ct	negative	n.a.	n.a.	n.a.	n.a.	n.a.
10F1217/04	2010	Groß Quassow	53.3108	13.0016	Mecklenburg-West Pomerania	no Ct	negative	no Ct	negative	n.a.	n.a.	n.a.	n.a.	no Ct	negative	n.a.	n.a.	no Ct	negative	n.a.	n.a.	n.a.	n.a.	n.a.
10F1217/05	2010	Groß Quassow	53.3108	13.0016	Mecklenburg-West Pomerania	no Ct	negative	no Ct	negative	n.a.	n.a.	n.a.	n.a.	40.84	negative	n.a.	n.a.	no Ct	negative	n.a.	n.a.	n.a.	n.a.	n.a.
10F1217/06	2010	Groß Quassow	53.3108	13.0016	Mecklenburg-West Pomerania	n.a.	n.a.	n.a.	n.a.	n.a.	n.a.	n.a.	n.a.	n.a.	n.a.	n.a.	n.a.	36.89	positive	no Ct	negative	no Ct	None	n.a.
10F1217/07	2010	Groß Quassow	53.3108	13.0016	Mecklenburg-West Pomerania	no Ct	negative	34.48	positive	positive	negative	positive	R. helvetica	no Ct	negative	n.a.	n.a.	no Ct	negative	n.a.	n.a.	n.a.	n.a.	n.a.
10F1217/08	2010	Groß Quassow	53.3108	13.0016	Mecklenburg-West Pomerania	no Ct	negative	43.45	negative	n.a.	n.a.	n.a.	n.a.	no Ct	negative	n.a.	n.a.	no Ct	negative	n.a.	n.a.	n.a.	n.a.	n.a.
10F1217/09	2010	Groß Quassow	53.3108	13.0016	Mecklenburg-West Pomerania	no Ct	negative	32.52	positive	positive	negative	positive	R. helvetica	no Ct	negative	n.a.	n.a.	no Ct	negative	n.a.	n.a.	n.a.	n.a.	n.a.
10F1217/10	2010	Groß Quassow	53.3108	13.0016	Mecklenburg-West Pomerania	no Ct	negative	no Ct	negative	n.a.	n.a.	n.a.	n.a.	no Ct	negative	n.a.	n.a.	no Ct	negative	n.a.	n.a.	n.a.	n.a.	n.a.
10F1218/01	2010	Groß Quassow	53.3108	13.0016	Mecklenburg-West Pomerania	no Ct	negative	no Ct	negative	n.a.	n.a.	n.a.	n.a.	no Ct	negative	n.a.	n.a.	no Ct	negative	n.a.	n.a.	n.a.	n.a.	n.a.
10F1218/02	2010	Groß Quassow	53.3108	13.0016	Mecklenburg-West Pomerania	no Ct	negative	32.31	positive	positive	negative	positive	R. helvetica	no Ct	negative	n.a.	n.a.	no Ct	negative	n.a.	n.a.	n.a.	n.a.	n.a.
10F1218/03	2010	Groß Quassow	53.3108	13.0016	Mecklenburg-West Pomerania	n.a.	n.a.	n.a.	n.a.	n.a.	n.a.	n.a.	n.a.	n.a.	n.a.	n.a.	n.a.	37.23	positive	no Ct	negative	42.63	75.50	n.a.
10F1218/04	2010	Groß Quassow	53.3108	13.0016	Mecklenburg-West Pomerania	no Ct	negative	30.46	positive	negative	negative	negative	n.a.	no Ct	negative	n.a.	n.a.	no Ct	negative	n.a.	n.a.	n.a.	n.a.	n.a.
10F1218/05	2010	Groß Quassow	53.3108	13.0016	Mecklenburg-West Pomerania	no Ct	negative	no Ct	negative	n.a.	n.a.	n.a.	n.a.	no Ct	negative	n.a.	n.a.	no Ct	negative	n.a.	n.a.	n.a.	n.a.	n.a.
10F1218/06	2010	Groß Quassow	53.3108	13.0016	Mecklenburg-West Pomerania	no Ct	negative	no Ct	negative	n.a.	n.a.	n.a.	n.a.	no Ct	negative	n.a.	n.a.	no Ct	negative	n.a.	n.a.	n.a.	n.a.	n.a.
10F1218/07	2010	Groß Quassow	53.3108	13.0016	Mecklenburg-West Pomerania	no Ct	negative	30.46	positive	positive	positive	positive	R. helvetica	no Ct	negative	n.a.	n.a.	no Ct	negative	n.a.	n.a.	n.a.	n.a.	n.a.
10F1218/08	2010	Groß Quassow	53.3108	13.0016	Mecklenburg-West Pomerania	no Ct	negative	no Ct	negative	n.a.	n.a.	n.a.	n.a.	no Ct	negative	n.a.	n.a.	no Ct	negative	n.a.	n.a.	n.a.	n.a.	n.a.
10F1218/09	2010	Groß Quassow	53.3108	13.0016	Mecklenburg-West Pomerania	no Ct	negative	no Ct	negative	n.a.	n.a.	n.a.	n.a.	no Ct	negative	n.a.	n.a.	no Ct	negative	n.a.	n.a.	n.a.	n.a.	n.a.
10F1218/10	2010	Groß Quassow	53.3108	13.0016	Mecklenburg-West Pomerania	no Ct	negative	30.94	positive	positive	positive	positive	R. helvetica	no Ct	negative	n.a.	n.a.	no Ct	negative	n.a.	n.a.	n.a.	n.a.	n.a.
10F1219/01	2010	Groß Quassow	53.3108	13.0016	Mecklenburg-West Pomerania	no Ct	negative	no Ct	negative	n.a.	n.a.	n.a.	n.a.	no Ct	negative	n.a.	n.a.	no Ct	negative	n.a.	n.a.	n.a.	n.a.	n.a.
10F1219/02	2010	Groß Quassow	53.3108	13.0016	Mecklenburg-West Pomerania	no Ct	negative	no Ct	negative	n.a.	n.a.	n.a.	n.a.	no Ct	negative	n.a.	n.a.	no Ct	negative	n.a.	n.a.	n.a.	n.a.	n.a.
10F1219/03	2010	Groß Quassow	53.3108	13.0016	Mecklenburg-West Pomerania	no Ct	negative	no Ct	negative	n.a.	n.a.	n.a.	n.a.	no Ct	negative	n.a.	n.a.	no Ct	negative	n.a.	n.a.	n.a.	n.a.	n.a.
10F1219/04	2010	Groß Quassow	53.3108	13.0016	Mecklenburg-West Pomerania	no Ct	negative	no Ct	negative	n.a.	n.a.	n.a.	n.a.	no Ct	negative	n.a.	n.a.	no Ct	negative	n.a.	n.a.	n.a.	n.a.	n.a.
10F1219/05	2010	Groß Quassow	53.3108	13.0016	Mecklenburg-West Pomerania	no Ct	negative	no Ct	negative	n.a.	n.a.	n.a.	n.a.	no Ct	negative	n.a.	n.a.	no Ct	negative	n.a.	n.a.	n.a.	n.a.	n.a.
10F1219/06	2010	Groß Quassow	53.3108	13.0016	Mecklenburg-West Pomerania	no Ct	negative	no Ct	negative	n.a.	n.a.	n.a.	n.a.	no Ct	negative	n.a.	n.a.	no Ct	negative	n.a.	n.a.	n.a.	n.a.	n.a.
10F1219/07	2010	Groß Quassow	53.3108	13.0016	Mecklenburg-West Pomerania	no Ct	negative	no Ct	negative	n.a.	n.a.	n.a.	n.a.	no Ct	negative	n.a.	n.a.	no Ct	negative	n.a.	n.a.	n.a.	n.a.	n.a.
10F1219/08	2010	Groß Quassow	53.3108	13.0016	Mecklenburg-West Pomerania	no Ct	negative	no Ct	negative	n.a.	n.a.	n.a.	n.a.	no Ct	negative	n.a.	n.a.	no Ct	negative	n.a.	n.a.	n.a.	n.a.	n.a.
10F1219/09	2010	Groß Quassow	53.3108	13.0016	Mecklenburg-West Pomerania	no Ct	negative	no Ct	negative	n.a.	n.a.	n.a.	n.a.	no Ct	negative	n.a.	n.a.	no Ct	negative	n.a.	n.a.	n.a.	n.a.	n.a.
10F1219/10	2010	Groß Quassow	53.3108	13.0016	Mecklenburg-West Pomerania	no Ct	negative	no Ct	negative	n.a.	n.a.	n.a.	n.a.	no Ct	negative	n.a.	n.a.	no Ct	negative	n.a.	n.a.	n.a.	n.a.	n.a.
10F1220/01	2010	Groß Quassow	53.3108	13.0016	Mecklenburg-West Pomerania	no Ct	negative	no Ct	negative	n.a.	n.a.	n.a.	n.a.	no Ct	negative	n.a.	n.a.	no Ct	negative	n.a.	n.a.	n.a.	n.a.	n.a.
10F1220/02	2010	Groß Quassow	53.3108	13.0016	Mecklenburg-West Pomerania	no Ct	negative	no Ct	negative	n.a.	n.a.	n.a.	n.a.	38.30	negative	n.a.	n.a.	no Ct	negative	n.a.	n.a.	n.a.	n.a.	n.a.
10F0236-1	2010	Groß Quassow	53.3108	13.0016	Mecklenburg-West Pomerania	n.a.	n.a.	no Ct	negative	n.a.	n.a.	n.a.	n.a.	no Ct	negative	n.a.	n.a.	n.a.	n.a.	n.a.	n.a.	n.a.	n.a.	n.a.
10F0236-2	2010	Groß Quassow	53.3108	13.0016	Mecklenburg-West Pomerania	n.a.	n.a.	no Ct	negative	n.a.	n.a.	n.a.	n.a.	no Ct	negative	n.a.	n.a.	n.a.	n.a.	n.a.	n.a.	n.a.	n.a.	n.a.
10F0236-3	2010	Groß Quassow	53.3108	13.0016	Mecklenburg-West Pomerania	n.a.	n.a.	no Ct	negative	n.a.	n.a.	n.a.	n.a.	no Ct	negative	n.a.	n.a.	n.a.	n.a.	n.a.	n.a.	n.a.	n.a.	n.a.
10F0236-4	2010	Groß Quassow	53.3108	13.0016	Mecklenburg-West Pomerania	n.a.	n.a.	no Ct	negative	n.a.	n.a.	n.a.	n.a.	no Ct	negative	n.a.	n.a.	n.a.	n.a.	n.a.	n.a.	n.a.	n.a.	n.a.
10F0236-5	2010	Groß Quassow	53.3108	13.0016	Mecklenburg-West Pomerania	n.a.	n.a.	no Ct	negative	n.a.	n.a.	n.a.	n.a.	no Ct	negative	n.a.	n.a.	n.a.	n.a.	n.a.	n.a.	n.a.	n.a.	n.a.
10F1144/01	2010	Groß Quassow	53.3108	13.0016	Mecklenburg-West Pomerania	n.a.	n.a.	n.a.	n.a.	n.a.	n.a.	n.a.	n.a.	n.a.	n.a.	n.a.	n.a.	19.94 (unspecific)	negative	no Ct	negative	no Ct	None	n.a.
10F1144/02	2010	Groß Quassow	53.3108	13.0016	Mecklenburg-West Pomerania	n.a.	n.a.	n.a.	n.a.	n.a.	n.a.	n.a.	n.a.	n.a.	n.a.	n.a.	n.a.	33.79	positive	no Ct	negative	34.45	80.00	B. bavariensis
19F1184	2019	Groß Quassow	53.3108	13.0016	Mecklenburg-West Pomerania	n.a.	n.a.	no Ct	negative	n.a.	n.a.	n.a.	n.a.	39.28	negative	n.a.	n.a.	no Ct	negative	n.a.	n.a.	n.a.	n.a.	n.a.
19F1185	2019	Groß Quassow	53.3108	13.0016	Mecklenburg-West Pomerania	n.a.	n.a.	no Ct	negative	n.a.	n.a.	n.a.	n.a.	no Ct	negative	n.a.	n.a.	no Ct	negative	n.a.	n.a.	n.a.	n.a.	n.a.
19F1186	2019	Groß Quassow	53.3108	13.0016	Mecklenburg-West Pomerania	n.a.	n.a.	no Ct	negative	n.a.	n.a.	n.a.	n.a.	no Ct	negative	n.a.	n.a.	41.12	negative	n.a.	n.a.	n.a.	n.a.	n.a.
19F1187	2019	Groß Quassow	53.3108	13.0016	Mecklenburg-West Pomerania	n.a.	n.a.	no Ct	negative	n.a.	n.a.	n.a.	n.a.	no Ct	negative	n.a.	n.a.	no Ct	negative	n.a.	n.a.	n.a.	n.a.	n.a.
19F1188	2019	Groß Quassow	53.3108	13.0016	Mecklenburg-West Pomerania	n.a.	n.a.	no Ct	negative	n.a.	n.a.	n.a.	n.a.	no Ct	negative	n.a.	n.a.	no Ct	negative	n.a.	n.a.	n.a.	n.a.	n.a.
19F1189	2019	Groß Quassow	53.3108	13.0016	Mecklenburg-West Pomerania	n.a.	n.a.	no Ct	negative	n.a.	n.a.	n.a.	n.a.	no Ct	negative	n.a.	n.a.	no Ct	negative	n.a.	n.a.	n.a.	n.a.	n.a.
19F1190	2019	Groß Quassow	53.3108	13.0016	Mecklenburg-West Pomerania	n.a.	n.a.	no Ct	negative	n.a.	n.a.	n.a.	n.a.	no Ct	negative	n.a.	n.a.	no Ct	negative	n.a.	n.a.	n.a.	n.a.	n.a.
19F1191	2019	Groß Quassow	53.3108	13.0016	Mecklenburg-West Pomerania	n.a.	n.a.	no Ct	negative	n.a.	n.a.	n.a.	n.a.	no Ct	negative	n.a.	n.a.	no Ct	negative	n.a.	n.a.	n.a.	n.a.	n.a.
19F1192	2019	Groß Quassow	53.3108	13.0016	Mecklenburg-West Pomerania	n.a.	n.a.	no Ct	negative	n.a.	n.a.	n.a.	n.a.	no Ct	negative	n.a.	n.a.	no Ct	negative	n.a.	n.a.	n.a.	n.a.	n.a.
19F1193	2019	Groß Quassow	53.3108	13.0016	Mecklenburg-West Pomerania	n.a.	n.a.	no Ct	negative	n.a.	n.a.	n.a.	n.a.	no Ct	negative	n.a.	n.a.	no Ct	negative	n.a.	n.a.	n.a.	n.a.	n.a.
19F1194	2019	Groß Quassow	53.3108	13.0016	Mecklenburg-West Pomerania	n.a.	n.a.	no Ct	negative	n.a.	n.a.	n.a.	n.a.	no Ct	negative	n.a.	n.a.	no Ct	negative	n.a.	n.a.	n.a.	n.a.	n.a.
19F1195	2019	Groß Quassow	53.3108	13.0016	Mecklenburg-West Pomerania	n.a.	n.a.	no Ct	negative	n.a.	n.a.	n.a.	n.a.	no Ct	negative	n.a.	n.a.	no Ct	negative	n.a.	n.a.	n.a.	n.a.	n.a.
19F1196	2019	Groß Quassow	53.3108	13.0016	Mecklenburg-West Pomerania	n.a.	n.a.	no Ct	negative	n.a.	n.a.	n.a.	n.a.	no Ct	negative	n.a.	n.a.	17.35	positive	n.a.	n.a.	n.a.	n.a.	n.a.
19F1197	2019	Groß Quassow	53.3108	13.0016	Mecklenburg-West Pomerania	n.a.	n.a.	no Ct	negative	n.a.	n.a.	n.a.	n.a.	no Ct	negative	n.a.	n.a.	no Ct	negative	n.a.	n.a.	n.a.	n.a.	n.a.
19F1198	2019	Groß Quassow	53.3108	13.0016	Mecklenburg-West Pomerania	n.a.	n.a.	29.17	positive	positive	positive	positive	R. helvetica	no Ct	negative	n.a.	n.a.	no Ct	negative	n.a.	n.a.	n.a.	n.a.	n.a.
19F1199	2019	Groß Quassow	53.3108	13.0016	Mecklenburg-West Pomerania	n.a.	n.a.	no Ct	negative	n.a.	n.a.	n.a.	n.a.	no Ct	negative	n.a.	n.a.	no Ct	negative	n.a.	n.a.	n.a.	n.a.	n.a.
19F1200	2019	Groß Quassow	53.3108	13.0016	Mecklenburg-West Pomerania	n.a.	n.a.	no Ct	negative	n.a.	n.a.	n.a.	n.a.	no Ct	negative	n.a.	n.a.	no Ct	negative	n.a.	n.a.	n.a.	n.a.	n.a.
19F1201	2019	Groß Quassow	53.3108	13.0016	Mecklenburg-West Pomerania	n.a.	n.a.	no Ct	negative	n.a.	n.a.	n.a.	n.a.	no Ct	negative	n.a.	n.a.	no Ct	negative	n.a.	n.a.	n.a.	n.a.	n.a.
19F1202	2019	Groß Quassow	53.3108	13.0016	Mecklenburg-West Pomerania	n.a.	n.a.	no Ct	negative	n.a.	n.a.	n.a.	n.a.	no Ct	negative	n.a.	n.a.	no Ct	negative	n.a.	n.a.	n.a.	n.a.	n.a.
19F1203	2019	Groß Quassow	53.3108	13.0016	Mecklenburg-West Pomerania	n.a.	n.a.	no Ct	negative	n.a.	n.a.	n.a.	n.a.	no Ct	negative	n.a.	n.a.	no Ct	negative	n.a.	n.a.	n.a.	n.a.	n.a.
19F1204	2019	Groß Quassow	53.3108	13.0016	Mecklenburg-West Pomerania	n.a.	n.a.	no Ct	negative	n.a.	n.a.	n.a.	n.a.	no Ct	negative	n.a.	n.a.	no Ct	negative	n.a.	n.a.	n.a.	n.a.	n.a.
19F1205	2019	Groß Quassow	53.3108	13.0016	Mecklenburg-West Pomerania	n.a.	n.a.	no Ct	negative	n.a.	n.a.	n.a.	n.a.	no Ct	negative	n.a.	n.a.	no Ct	negative	n.a.	n.a.	n.a.	n.a.	n.a.
19F1206	2019	Groß Quassow	53.3108	13.0016	Mecklenburg-West Pomerania	n.a.	n.a.	no Ct	negative	n.a.	n.a.	n.a.	n.a.	no Ct	negative	n.a.	n.a.	no Ct	negative	n.a.	n.a.	n.a.	n.a.	n.a.
19F1207	2019	Groß Quassow	53.3108	13.0016	Mecklenburg-West Pomerania	n.a.	n.a.	no Ct	negative	n.a.	n.a.	n.a.	n.a.	no Ct	negative	n.a.	n.a.	no Ct	negative	n.a.	n.a.	n.a.	n.a.	n.a.
19F1208	2019	Groß Quassow	53.3108	13.0016	Mecklenburg-West Pomerania	n.a.	n.a.	26.97	positive	positive	positive	negative	R. helvetica	no Ct	negative	n.a.	n.a.	no Ct	negative	n.a.	n.a.	n.a.	n.a.	n.a.
19F1209	2019	Groß Quassow	53.3108	13.0016	Mecklenburg-West Pomerania	n.a.	n.a.	26.82	positive	positive	positive	positive	R. helvetica	no Ct	negative	n.a.	n.a.	no Ct	negative	n.a.	n.a.	n.a.	n.a.	n.a.
19F1210	2019	Groß Quassow	53.3108	13.0016	Mecklenburg-West Pomerania	n.a.	n.a.	no Ct	negative	n.a.	n.a.	n.a.	n.a.	no Ct	negative	n.a.	n.a.	no Ct	negative	n.a.	n.a.	n.a.	n.a.	n.a.
19F1211	2019	Groß Quassow	53.3108	13.0016	Mecklenburg-West Pomerania	n.a.	n.a.	no Ct	negative	n.a.	n.a.	n.a.	n.a.	no Ct	negative	n.a.	n.a.	no Ct	negative	n.a.	n.a.	n.a.	n.a.	n.a.
19F1212	2019	Groß Quassow	53.3108	13.0016	Mecklenburg-West Pomerania	n.a.	n.a.	no Ct	negative	n.a.	n.a.	n.a.	n.a.	no Ct	negative	n.a.	n.a.	no Ct	negative	n.a.	n.a.	n.a.	n.a.	n.a.
19F1213	2019	Groß Quassow	53.3108	13.0016	Mecklenburg-West Pomerania	n.a.	n.a.	no Ct	negative	n.a.	n.a.	n.a.	n.a.	no Ct	negative	n.a.	n.a.	no Ct	negative	n.a.	n.a.	n.a.	n.a.	n.a.
19F1214	2019	Groß Quassow	53.3108	13.0016	Mecklenburg-West Pomerania	n.a.	n.a.	n.a.	n.a.	n.a.	n.a.	n.a.	n.a.	n.a.	n.a.	n.a.	n.a.	36.52	positive	no Ct	negative	no Ct	None	n.a.
19F1215	2019	Groß Quassow	53.3108	13.0016	Mecklenburg-West Pomerania	n.a.	n.a.	no Ct	negative	n.a.	n.a.	n.a.	n.a.	no Ct	negative	n.a.	n.a.	no Ct	negative	n.a.	n.a.	n.a.	n.a.	n.a.
19F1216	2019	Groß Quassow	53.3108	13.0016	Mecklenburg-West Pomerania	n.a.	n.a.	no Ct	negative	n.a.	n.a.	n.a.	n.a.	no Ct	negative	n.a.	n.a.	no Ct	negative	n.a.	n.a.	n.a.	n.a.	n.a.
19F1217	2019	Groß Quassow	53.3108	13.0016	Mecklenburg-West Pomerania	n.a.	n.a.	n.a.	n.a.	n.a.	n.a.	n.a.	n.a.	n.a.	n.a.	n.a.	n.a.	no Ct	negative	n.a.	n.a.	n.a.	n.a.	n.a.
19F1218	2019	Groß Quassow	53.3108	13.0016	Mecklenburg-West Pomerania	n.a.	n.a.	no Ct	negative	n.a.	n.a.	n.a.	n.a.	no Ct	negative	n.a.	n.a.	39.83	positive	no Ct	negative	no Ct	None	n.a.
19F1219	2019	Groß Quassow	53.3108	13.0016	Mecklenburg-West Pomerania	n.a.	n.a.	no Ct	negative	n.a.	n.a.	n.a.	n.a.	no Ct	negative	n.a.	n.a.	no Ct	negative	n.a.	n.a.	n.a.	n.a.	n.a.
19F1220	2019	Groß Quassow	53.3108	13.0016	Mecklenburg-West Pomerania	n.a.	n.a.	no Ct	negative	n.a.	n.a.	n.a.	n.a.	no Ct	negative	n.a.	n.a.	no Ct	negative	n.a.	n.a.	n.a.	n.a.	n.a.
19F1221	2019	Groß Quassow	53.3108	13.0016	Mecklenburg-West Pomerania	n.a.	n.a.	no Ct	negative	n.a.	n.a.	n.a.	n.a.	no Ct	negative	n.a.	n.a.	no Ct	negative	n.a.	n.a.	n.a.	n.a.	n.a.
19F1222	2019	Groß Quassow	53.3108	13.0016	Mecklenburg-West Pomerania	n.a.	n.a.	28.82	positive	positive	positive	positive	R. helvetica	no Ct	negative	n.a.	n.a.	no Ct	negative	n.a.	n.a.	n.a.	n.a.	n.a.
19F1223	2019	Groß Quassow	53.3108	13.0016	Mecklenburg-West Pomerania	n.a.	n.a.	no Ct	negative	n.a.	n.a.	n.a.	n.a.	no Ct	negative	n.a.	n.a.	no Ct	negative	n.a.	n.a.	n.a.	n.a.	n.a.
19F1224	2019	Groß Quassow	53.3108	13.0016	Mecklenburg-West Pomerania	n.a.	n.a.	no Ct	negative	n.a.	n.a.	n.a.	n.a.	no Ct	negative	n.a.	n.a.	no Ct	negative	n.a.	n.a.	n.a.	n.a.	n.a.
19F1225	2019	Groß Quassow	53.3108	13.0016	Mecklenburg-West Pomerania	n.a.	n.a.	no Ct	negative	n.a.	n.a.	n.a.	n.a.	no Ct	negative	n.a.	n.a.	no Ct	negative	n.a.	n.a.	n.a.	n.a.	n.a.
19F1226	2019	Groß Quassow	53.3108	13.0016	Mecklenburg-West Pomerania	n.a.	n.a.	no Ct	negative	n.a.	n.a.	n.a.	n.a.	38.31	negative	n.a.	n.a.	no Ct	negative	n.a.	n.a.	n.a.	n.a.	n.a.
19F1227	2019	Groß Quassow	53.3108	13.0016	Mecklenburg-West Pomerania	n.a.	n.a.	no Ct	negative	n.a.	n.a.	n.a.	n.a.	no Ct	negative	n.a.	n.a.	no Ct	negative	n.a.	n.a.	n.a.	n.a.	n.a.
19F1228	2019	Groß Quassow	53.3108	13.0016	Mecklenburg-West Pomerania	n.a.	n.a.	no Ct	negative	n.a.	n.a.	n.a.	n.a.	no Ct	negative	n.a.	n.a.	no Ct	negative	n.a.	n.a.	n.a.	n.a.	n.a.
19F1229	2019	Groß Quassow	53.3108	13.0016	Mecklenburg-West Pomerania	n.a.	n.a.	29.12	positive	positive	positive	positive	R. helvetica	no Ct	negative	n.a.	n.a.	no Ct	negative	n.a.	n.a.	n.a.	n.a.	n.a.
19F1230	2019	Groß Quassow	53.3108	13.0016	Mecklenburg-West Pomerania	n.a.	n.a.	no Ct	negative	n.a.	n.a.	n.a.	n.a.	no Ct	negative	n.a.	n.a.	no Ct	negative	n.a.	n.a.	n.a.	n.a.	n.a.
19F1231	2019	Groß Quassow	53.3108	13.0016	Mecklenburg-West Pomerania	n.a.	n.a.	no Ct	negative	n.a.	n.a.	n.a.	n.a.	no Ct	negative	n.a.	n.a.	no Ct	negative	n.a.	n.a.	n.a.	n.a.	n.a.
19F1232	2019	Groß Quassow	53.3108	13.0016	Mecklenburg-West Pomerania	n.a.	n.a.	no Ct	negative	n.a.	n.a.	n.a.	n.a.	no Ct	negative	n.a.	n.a.	no Ct	negative	n.a.	n.a.	n.a.	n.a.	n.a.
19F1233	2019	Groß Quassow	53.3108	13.0016	Mecklenburg-West Pomerania	n.a.	n.a.	no Ct	negative	n.a.	n.a.	n.a.	n.a.	38.56	negative	n.a.	n.a.	no Ct	negative	n.a.	n.a.	n.a.	n.a.	n.a.
19F1234	2019	Groß Quassow	53.3108	13.0016	Mecklenburg-West Pomerania	n.a.	n.a.	no Ct	negative	n.a.	n.a.	n.a.	n.a.	no Ct	negative	n.a.	n.a.	no Ct	negative	n.a.	n.a.	n.a.	n.a.	n.a.
19F1235	2019	Groß Quassow	53.3108	13.0016	Mecklenburg-West Pomerania	n.a.	n.a.	no Ct	negative	n.a.	n.a.	n.a.	n.a.	no Ct	negative	n.a.	n.a.	no Ct	negative	n.a.	n.a.	n.a.	n.a.	n.a.
19F1236	2019	Groß Quassow	53.3108	13.0016	Mecklenburg-West Pomerania	n.a.	n.a.	no Ct	negative	n.a.	n.a.	n.a.	n.a.	no Ct	negative	n.a.	n.a.	no Ct	negative	n.a.	n.a.	n.a.	n.a.	n.a.
19F1237	2019	Groß Quassow	53.3108	13.0016	Mecklenburg-West Pomerania	n.a.	n.a.	no Ct	negative	n.a.	n.a.	n.a.	n.a.	no Ct	negative	n.a.	n.a.	no Ct	negative	n.a.	n.a.	n.a.	n.a.	n.a.
19F1238	2019	Groß Quassow	53.3108	13.0016	Mecklenburg-West Pomerania	n.a.	n.a.	no Ct	negative	n.a.	n.a.	n.a.	n.a.	no Ct	negative	n.a.	n.a.	no Ct	negative	n.a.	n.a.	n.a.	n.a.	n.a.
19F1239	2019	Groß Quassow	53.3108	13.0016	Mecklenburg-West Pomerania	n.a.	n.a.	no Ct	negative	n.a.	n.a.	n.a.	n.a.	no Ct	negative	n.a.	n.a.	no Ct	negative	n.a.	n.a.	n.a.	n.a.	n.a.
19F1240	2019	Groß Quassow	53.3108	13.0016	Mecklenburg-West Pomerania	n.a.	n.a.	no Ct	negative	n.a.	n.a.	n.a.	n.a.	no Ct	negative	n.a.	n.a.	no Ct	negative	n.a.	n.a.	n.a.	n.a.	n.a.
19F1241	2019	Groß Quassow	53.3108	13.0016	Mecklenburg-West Pomerania	n.a.	n.a.	no Ct	negative	n.a.	n.a.	n.a.	n.a.	no Ct	negative	n.a.	n.a.	no Ct	negative	n.a.	n.a.	n.a.	n.a.	n.a.
19F1242	2019	Groß Quassow	53.3108	13.0016	Mecklenburg-West Pomerania	n.a.	n.a.	no Ct	negative	n.a.	n.a.	n.a.	n.a.	39.77	negative	n.a.	n.a.	no Ct	negative	n.a.	n.a.	n.a.	n.a.	n.a.
19F1243	2019	Groß Quassow	53.3108	13.0016	Mecklenburg-West Pomerania	n.a.	n.a.	n.a.	n.a.	n.a.	n.a.	n.a.	n.a.	n.a.	n.a.	n.a.	n.a.	38.54	positive	no Ct	negative	no Ct	None	n.a.
19F1244	2019	Groß Quassow	53.3108	13.0016	Mecklenburg-West Pomerania	n.a.	n.a.	no Ct	negative	n.a.	n.a.	n.a.	n.a.	no Ct	negative	n.a.	n.a.	no Ct	negative	n.a.	n.a.	n.a.	n.a.	n.a.
19F1245	2019	Groß Quassow	53.3108	13.0016	Mecklenburg-West Pomerania	n.a.	n.a.	no Ct	negative	n.a.	n.a.	n.a.	n.a.	no Ct	negative	n.a.	n.a.	no Ct	negative	n.a.	n.a.	n.a.	n.a.	n.a.
19F1246	2019	Groß Quassow	53.3108	13.0016	Mecklenburg-West Pomerania	n.a.	n.a.	no Ct	negative	n.a.	n.a.	n.a.	n.a.	no Ct	negative	n.a.	n.a.	no Ct	negative	n.a.	n.a.	n.a.	n.a.	n.a.
19F1247	2019	Groß Quassow	53.3108	13.0016	Mecklenburg-West Pomerania	n.a.	n.a.	no Ct	negative	n.a.	n.a.	n.a.	n.a.	no Ct	negative	n.a.	n.a.	no Ct	negative	n.a.	n.a.	n.a.	n.a.	n.a.
19F1248	2019	Groß Quassow	53.3108	13.0016	Mecklenburg-West Pomerania	n.a.	n.a.	no Ct	negative	n.a.	n.a.	n.a.	n.a.	no Ct	negative	n.a.	n.a.	no Ct	negative	n.a.	n.a.	n.a.	n.a.	n.a.
19F1249	2019	Groß Quassow	53.3108	13.0016	Mecklenburg-West Pomerania	n.a.	n.a.	27.46	positive	positive	positive	positive	R. helvetica	no Ct	negative	n.a.	n.a.	no Ct	negative	n.a.	n.a.	n.a.	n.a.	n.a.
19F1250	2019	Groß Quassow	53.3108	13.0016	Mecklenburg-West Pomerania	n.a.	n.a.	no Ct	negative	n.a.	n.a.	n.a.	n.a.	no Ct	negative	n.a.	n.a.	no Ct	negative	n.a.	n.a.	n.a.	n.a.	n.a.
19F1251	2019	Groß Quassow	53.3108	13.0016	Mecklenburg-West Pomerania	n.a.	n.a.	n.a.	n.a.	n.a.	n.a.	n.a.	n.a.	n.a.	n.a.	n.a.	n.a.	39.57	positive	no Ct	negative	no Ct	None	n.a.
19F1252	2019	Groß Quassow	53.3108	13.0016	Mecklenburg-West Pomerania	n.a.	n.a.	no Ct	negative	n.a.	n.a.	n.a.	n.a.	no Ct	negative	n.a.	n.a.	no Ct	negative	n.a.	n.a.	n.a.	n.a.	n.a.
19F1253	2019	Groß Quassow	53.3108	13.0016	Mecklenburg-West Pomerania	n.a.	n.a.	no Ct	negative	n.a.	n.a.	n.a.	n.a.	no Ct	negative	n.a.	n.a.	no Ct	negative	n.a.	n.a.	n.a.	n.a.	n.a.
19F1254	2019	Groß Quassow	53.3108	13.0016	Mecklenburg-West Pomerania	n.a.	n.a.	no Ct	negative	n.a.	n.a.	n.a.	n.a.	no Ct	negative	n.a.	n.a.	no Ct	negative	n.a.	n.a.	n.a.	n.a.	n.a.
19F1255	2019	Groß Quassow	53.3108	13.0016	Mecklenburg-West Pomerania	n.a.	n.a.	41.09	negative	n.a.	n.a.	n.a.	n.a.	no Ct	negative	n.a.	n.a.	no Ct	negative	n.a.	n.a.	n.a.	n.a.	n.a.
19F1256	2019	Groß Quassow	53.3108	13.0016	Mecklenburg-West Pomerania	n.a.	n.a.	26.90	positive	positive	positive	positive	R. helvetica	no Ct	negative	n.a.	n.a.	no Ct	negative	n.a.	n.a.	n.a.	n.a.	n.a.
19F1257	2019	Groß Quassow	53.3108	13.0016	Mecklenburg-West Pomerania	n.a.	n.a.	no Ct	negative	n.a.	n.a.	n.a.	n.a.	no Ct	negative	n.a.	n.a.	no Ct	negative	n.a.	n.a.	n.a.	n.a.	n.a.
19F1258	2019	Groß Quassow	53.3108	13.0016	Mecklenburg-West Pomerania	n.a.	n.a.	no Ct	negative	n.a.	n.a.	n.a.	n.a.	no Ct	negative	n.a.	n.a.	no Ct	negative	n.a.	n.a.	n.a.	n.a.	n.a.
19F1259	2019	Groß Quassow	53.3108	13.0016	Mecklenburg-West Pomerania	n.a.	n.a.	no Ct	negative	n.a.	n.a.	n.a.	n.a.	no Ct	negative	n.a.	n.a.	no Ct	negative	n.a.	n.a.	n.a.	n.a.	n.a.
19F1260	2019	Groß Quassow	53.3108	13.0016	Mecklenburg-West Pomerania	n.a.	n.a.	26.62	positive	positive	positive	positive	R. helvetica	no Ct	negative	n.a.	n.a.	no Ct	negative	n.a.	n.a.	n.a.	n.a.	n.a.
19F1261	2019	Groß Quassow	53.3108	13.0016	Mecklenburg-West Pomerania	n.a.	n.a.	27.18	positive	positive	positive	positive	R. helvetica	no Ct	negative	n.a.	n.a.	no Ct	negative	n.a.	n.a.	n.a.	n.a.	n.a.
19F1262	2019	Groß Quassow	53.3108	13.0016	Mecklenburg-West Pomerania	n.a.	n.a.	26.80	positive	positive	positive	positive	R. helvetica	38.9	negative	n.a.	n.a.	no Ct	negative	n.a.	n.a.	n.a.	n.a.	n.a.
19F1263	2019	Groß Quassow	53.3108	13.0016	Mecklenburg-West Pomerania	n.a.	n.a.	no Ct	negative	n.a.	n.a.	n.a.	n.a.	38.96	negative	n.a.	n.a.	no Ct	negative	n.a.	n.a.	n.a.	n.a.	n.a.
19F1264	2019	Groß Quassow	53.3108	13.0016	Mecklenburg-West Pomerania	n.a.	n.a.	no Ct	negative	n.a.	n.a.	n.a.	n.a.	no Ct	negative	n.a.	n.a.	no Ct	negative	n.a.	n.a.	n.a.	n.a.	n.a.
19F1265	2019	Groß Quassow	53.3108	13.0016	Mecklenburg-West Pomerania	n.a.	n.a.	no Ct	negative	n.a.	n.a.	n.a.	n.a.	no Ct	negative	n.a.	n.a.	no Ct	negative	n.a.	n.a.	n.a.	n.a.	n.a.
19F1266	2019	Groß Quassow	53.3108	13.0016	Mecklenburg-West Pomerania	n.a.	n.a.	26.41	positive	positive	positive	positive	R. helvetica	no Ct	negative	n.a.	n.a.	41.33	negative	n.a.	n.a.	n.a.	n.a.	n.a.
19F1267	2019	Groß Quassow	53.3108	13.0016	Mecklenburg-West Pomerania	n.a.	n.a.	no Ct	negative	n.a.	n.a.	n.a.	n.a.	no Ct	negative	n.a.	n.a.	no Ct	negative	n.a.	n.a.	n.a.	n.a.	n.a.
19F1268	2019	Groß Quassow	53.3108	13.0016	Mecklenburg-West Pomerania	n.a.	n.a.	no Ct	negative	n.a.	n.a.	n.a.	n.a.	no Ct	negative	n.a.	n.a.	no Ct	negative	n.a.	n.a.	n.a.	n.a.	n.a.
19F1269	2019	Groß Quassow	53.3108	13.0016	Mecklenburg-West Pomerania	n.a.	n.a.	no Ct	negative	n.a.	n.a.	n.a.	n.a.	no Ct	negative	n.a.	n.a.	no Ct	negative	n.a.	n.a.	n.a.	n.a.	n.a.
19F1270	2019	Groß Quassow	53.3108	13.0016	Mecklenburg-West Pomerania	n.a.	n.a.	no Ct	negative	n.a.	n.a.	n.a.	n.a.	no Ct	negative	n.a.	n.a.	no Ct	negative	n.a.	n.a.	n.a.	n.a.	n.a.
19F1271	2019	Groß Quassow	53.3108	13.0016	Mecklenburg-West Pomerania	n.a.	n.a.	27.15	positive	positive	positive	positive	R. helvetica	no Ct	negative	n.a.	n.a.	no Ct	negative	n.a.	n.a.	n.a.	n.a.	n.a.
19F1272	2019	Groß Quassow	53.3108	13.0016	Mecklenburg-West Pomerania	n.a.	n.a.	no Ct	negative	n.a.	n.a.	n.a.	n.a.	no Ct	negative	n.a.	n.a.	no Ct	negative	n.a.	n.a.	n.a.	n.a.	n.a.
19F1273	2019	Groß Quassow	53.3108	13.0016	Mecklenburg-West Pomerania	n.a.	n.a.	no Ct	negative	n.a.	n.a.	n.a.	n.a.	no Ct	negative	n.a.	n.a.	no Ct	negative	n.a.	n.a.	n.a.	n.a.	n.a.
19F1274	2019	Groß Quassow	53.3108	13.0016	Mecklenburg-West Pomerania	n.a.	n.a.	no Ct	negative	n.a.	n.a.	n.a.	n.a.	no Ct	negative	n.a.	n.a.	no Ct	negative	n.a.	n.a.	n.a.	n.a.	n.a.
19F1275	2019	Groß Quassow	53.3108	13.0016	Mecklenburg-West Pomerania	n.a.	n.a.	27.73	positive	positive	positive	positive	R. helvetica	no Ct	negative	n.a.	n.a.	no Ct	negative	n.a.	n.a.	n.a.	n.a.	n.a.
19F1276	2019	Groß Quassow	53.3108	13.0016	Mecklenburg-West Pomerania	n.a.	n.a.	27.01	positive	positive	positive	positive	R. helvetica	37.59	negative	n.a.	n.a.	no Ct	negative	n.a.	n.a.	n.a.	n.a.	n.a.
19F1277	2019	Groß Quassow	53.3108	13.0016	Mecklenburg-West Pomerania	n.a.	n.a.	no Ct	negative	n.a.	n.a.	n.a.	n.a.	no Ct	negative	n.a.	n.a.	no Ct	negative	n.a.	n.a.	n.a.	n.a.	n.a.
19F1278	2019	Groß Quassow	53.3108	13.0016	Mecklenburg-West Pomerania	n.a.	n.a.	no Ct	negative	n.a.	n.a.	n.a.	n.a.	no Ct	negative	n.a.	n.a.	no Ct	negative	n.a.	n.a.	n.a.	n.a.	n.a.
19F1279	2019	Groß Quassow	53.3108	13.0016	Mecklenburg-West Pomerania	n.a.	n.a.	no Ct	negative	n.a.	n.a.	n.a.	n.a.	no Ct	negative	n.a.	n.a.	no Ct	negative	n.a.	n.a.	n.a.	n.a.	n.a.
19F1280	2019	Groß Quassow	53.3108	13.0016	Mecklenburg-West Pomerania	n.a.	n.a.	no Ct	negative	n.a.	n.a.	n.a.	n.a.	no Ct	negative	n.a.	n.a.	no Ct	negative	n.a.	n.a.	n.a.	n.a.	n.a.
19F1281	2019	Groß Quassow	53.3108	13.0016	Mecklenburg-West Pomerania	n.a.	n.a.	no Ct	negative	n.a.	n.a.	n.a.	n.a.	no Ct	negative	n.a.	n.a.	no Ct	negative	n.a.	n.a.	n.a.	n.a.	n.a.
19F1282	2019	Groß Quassow	53.3108	13.0016	Mecklenburg-West Pomerania	n.a.	n.a.	no Ct	negative	n.a.	n.a.	n.a.	n.a.	no Ct	negative	n.a.	n.a.	no Ct	negative	n.a.	n.a.	n.a.	n.a.	n.a.
19F1283	2019	Groß Quassow	53.3108	13.0016	Mecklenburg-West Pomerania	n.a.	n.a.	26.57	positive	positive	positive	positive	R. helvetica	no Ct	negative	n.a.	n.a.	no Ct	negative	n.a.	n.a.	n.a.	n.a.	n.a.
19F1285	2019	Groß Quassow	53.3108	13.0016	Mecklenburg-West Pomerania	n.a.	n.a.	no Ct	negative	n.a.	n.a.	n.a.	n.a.	no Ct	negative	n.a.	n.a.	n.a.	n.a.	n.a.	n.a.	n.a.	n.a.	n.a.
19F1285	2019	Groß Quassow	53.3108	13.0016	Mecklenburg-West Pomerania	n.a.	n.a.	no Ct	negative	n.a.	n.a.	n.a.	n.a.	no Ct	negative	n.a.	n.a.	n.a.	n.a.	n.a.	n.a.	n.a.	n.a.	n.a.
19F1285	2019	Groß Quassow	53.3108	13.0016	Mecklenburg-West Pomerania	n.a.	n.a.	no Ct	negative	n.a.	n.a.	n.a.	n.a.	no Ct	negative	n.a.	n.a.	n.a.	n.a.	n.a.	n.a.	n.a.	n.a.	n.a.
19F1285	2019	Groß Quassow	53.3108	13.0016	Mecklenburg-West Pomerania	n.a.	n.a.	no Ct	negative	n.a.	n.a.	n.a.	n.a.	no Ct	negative	n.a.	n.a.	n.a.	n.a.	n.a.	n.a.	n.a.	n.a.	n.a.
19F1285	2019	Groß Quassow	53.3108	13.0016	Mecklenburg-West Pomerania	n.a.	n.a.	no Ct	negative	n.a.	n.a.	n.a.	n.a.	no Ct	negative	n.a.	n.a.	n.a.	n.a.	n.a.	n.a.	n.a.	n.a.	n.a.
19F1285	2019	Groß Quassow	53.3108	13.0016	Mecklenburg-West Pomerania	n.a.	n.a.	no Ct	negative	n.a.	n.a.	n.a.	n.a.	no Ct	negative	n.a.	n.a.	n.a.	n.a.	n.a.	n.a.	n.a.	n.a.	n.a.
19F1285	2019	Groß Quassow	53.3108	13.0016	Mecklenburg-West Pomerania	n.a.	n.a.	no Ct	negative	n.a.	n.a.	n.a.	n.a.	no Ct	negative	n.a.	n.a.	n.a.	n.a.	n.a.	n.a.	n.a.	n.a.	n.a.
19F1285	2019	Groß Quassow	53.3108	13.0016	Mecklenburg-West Pomerania	n.a.	n.a.	no Ct	negative	n.a.	n.a.	n.a.	n.a.	no Ct	negative	n.a.	n.a.	n.a.	n.a.	n.a.	n.a.	n.a.	n.a.	n.a.
19F1285	2019	Groß Quassow	53.3108	13.0016	Mecklenburg-West Pomerania	n.a.	n.a.	no Ct	negative	n.a.	n.a.	n.a.	n.a.	no Ct	negative	n.a.	n.a.	n.a.	n.a.	n.a.	n.a.	n.a.	n.a.	n.a.
19F1285	2019	Groß Quassow	53.3108	13.0016	Mecklenburg-West Pomerania	n.a.	n.a.	no Ct	negative	n.a.	n.a.	n.a.	n.a.	no Ct	negative	n.a.	n.a.	n.a.	n.a.	n.a.	n.a.	n.a.	n.a.	n.a.
10F1366/01	2010	Büren	51.5579	8.52247	North Rhine-Westphalia	no Ct	negative	no Ct	negative	n.a.	n.a.	n.a.	n.a.	no Ct	negative	n.a.	n.a.	no Ct	negative	n.a.	n.a.	n.a.	n.a.	n.a.
10F1366/02	2010	Büren	51.5579	8.52247	North Rhine-Westphalia	no Ct	negative	no Ct	negative	n.a.	n.a.	n.a.	n.a.	no Ct	negative	n.a.	n.a.	no Ct	negative	n.a.	n.a.	n.a.	n.a.	n.a.
10F1366/03	2010	Büren	51.5579	8.52247	North Rhine-Westphalia	no Ct	negative	32	positive	negative	positive	positive	R. helvetica	no Ct	negative	n.a.	n.a.	30.95	positive	n.a.	n.a.	n.a.	n.a.	n.a.
10F1366/04	2010	Büren	51.5579	8.52247	North Rhine-Westphalia	no Ct	negative	no Ct	negative	n.a.	n.a.	n.a.	n.a.	no Ct	negative	n.a.	n.a.	no Ct	negative	n.a.	n.a.	n.a.	n.a.	n.a.
10F1366/05	2010	Büren	51.5579	8.52247	North Rhine-Westphalia	no Ct	negative	no Ct	negative	n.a.	n.a.	n.a.	n.a.	no Ct	negative	n.a.	n.a.	no Ct	negative	n.a.	n.a.	n.a.	n.a.	n.a.
10F1366/06	2010	Büren	51.5579	8.52247	North Rhine-Westphalia	no Ct	negative	no Ct	negative	n.a.	n.a.	n.a.	n.a.	no Ct	negative	n.a.	n.a.	no Ct	negative	n.a.	n.a.	n.a.	n.a.	n.a.
10F1366/07	2010	Büren	51.5579	8.52247	North Rhine-Westphalia	no Ct	negative	no Ct	negative	n.a.	n.a.	n.a.	n.a.	39.96	negative	n.a.	n.a.	no Ct	negative	n.a.	n.a.	n.a.	n.a.	n.a.
10F1366/08	2010	Büren	51.5579	8.52247	North Rhine-Westphalia	no Ct	negative	no Ct	negative	n.a.	n.a.	n.a.	n.a.	no Ct	negative	n.a.	n.a.	no Ct	negative	n.a.	n.a.	n.a.	n.a.	n.a.
10F1366/09	2010	Büren	51.5579	8.52247	North Rhine-Westphalia	no Ct	negative	no Ct	negative	n.a.	n.a.	n.a.	n.a.	no Ct	negative	n.a.	n.a.	no Ct	negative	n.a.	n.a.	n.a.	n.a.	n.a.
10F1366/10	2010	Büren	51.5579	8.52247	North Rhine-Westphalia	no Ct	negative	no Ct	negative	n.a.	n.a.	n.a.	n.a.	no Ct	negative	n.a.	n.a.	no Ct	negative	n.a.	n.a.	n.a.	n.a.	n.a.
10F1367/01	2010	Büren	51.5579	8.52247	North Rhine-Westphalia	no Ct	negative	no Ct	negative	n.a.	n.a.	n.a.	n.a.	no Ct	negative	n.a.	n.a.	no Ct	negative	n.a.	n.a.	n.a.	n.a.	n.a.
10F1367/02	2010	Büren	51.5579	8.52247	North Rhine-Westphalia	no Ct	negative	no Ct	negative	n.a.	n.a.	n.a.	n.a.	no Ct	negative	n.a.	n.a.	no Ct	negative	n.a.	n.a.	n.a.	n.a.	n.a.
10F1367/03	2010	Büren	51.5579	8.52247	North Rhine-Westphalia	no Ct	negative	30.14	positive	positive	positive	positive	R. helvetica	no Ct	negative	n.a.	n.a.	38.57	positive	n.a.	n.a.	n.a.	n.a.	n.a.
10F1367/04	2010	Büren	51.5579	8.52247	North Rhine-Westphalia	no Ct	negative	no Ct	negative	n.a.	n.a.	n.a.	n.a.	no Ct	negative	n.a.	n.a.	no Ct	negative	n.a.	n.a.	n.a.	n.a.	n.a.
10F1376/01	2010	Büren	51.5579	8.52247	North Rhine-Westphalia	no Ct	negative	30.11	positive	positive	positive	positive	R. helvetica	no Ct	negative	n.a.	n.a.	no Ct	negative	n.a.	n.a.	n.a.	n.a.	n.a.
10F1376/02	2010	Büren	51.5579	8.52247	North Rhine-Westphalia	no Ct	negative	no Ct	negative	n.a.	n.a.	n.a.	n.a.	no Ct	negative	n.a.	n.a.	no Ct	negative	n.a.	n.a.	n.a.	n.a.	n.a.
10F1376/03	2010	Büren	51.5579	8.52247	North Rhine-Westphalia	no Ct	negative	no Ct	negative	n.a.	n.a.	n.a.	n.a.	38.84	negative	n.a.	n.a.	no Ct	negative	n.a.	n.a.	n.a.	n.a.	n.a.
10F1376/04	2010	Büren	51.5579	8.52247	North Rhine-Westphalia	no Ct	negative	30.12	positive	positive	positive	positive	R. helvetica	no Ct	negative	n.a.	n.a.	no Ct	negative	n.a.	n.a.	n.a.	n.a.	n.a.
10F1376/05	2010	Büren	51.5579	8.52247	North Rhine-Westphalia	no Ct	negative	no Ct	negative	n.a.	n.a.	n.a.	n.a.	no Ct	negative	n.a.	n.a.	no Ct	negative	n.a.	n.a.	n.a.	n.a.	n.a.
10F1376/06	2010	Büren	51.5579	8.52247	North Rhine-Westphalia	n.a.	n.a.	n.a.	n.a.	n.a.	n.a.	n.a.	n.a.	n.a.	n.a.	n.a.	n.a.	34.16	positive	no Ct	negative	35.87	80.50	B. valaisiana
10F1376/07	2010	Büren	51.5579	8.52247	North Rhine-Westphalia	no Ct	negative	no Ct	negative	n.a.	n.a.	n.a.	n.a.	no Ct	negative	n.a.	n.a.	no Ct	negative	n.a.	n.a.	n.a.	n.a.	n.a.
10F1376/08	2010	Büren	51.5579	8.52247	North Rhine-Westphalia	no Ct	negative	no Ct	negative	n.a.	n.a.	n.a.	n.a.	no Ct	negative	n.a.	n.a.	40.43	positive	n.a.	n.a.	n.a.	n.a.	n.a.
10F1376/09	2010	Büren	51.5579	8.52247	North Rhine-Westphalia	no Ct	negative	no Ct	negative	n.a.	n.a.	n.a.	n.a.	no Ct	negative	n.a.	n.a.	no Ct	negative	n.a.	n.a.	n.a.	n.a.	n.a.
10F1376/10	2010	Büren	51.5579	8.52247	North Rhine-Westphalia	no Ct	negative	no Ct	negative	n.a.	n.a.	n.a.	n.a.	no Ct	negative	n.a.	n.a.	no Ct	negative	n.a.	n.a.	n.a.	n.a.	n.a.
10F1377/01	2010	Büren	51.5579	8.52247	North Rhine-Westphalia	39.83	negative	no Ct	negative	n.a.	n.a.	n.a.	n.a.	no Ct	negative	n.a.	n.a.	no Ct	negative	n.a.	n.a.	n.a.	n.a.	n.a.
10F1377/02	2010	Büren	51.5579	8.52247	North Rhine-Westphalia	no Ct	negative	no Ct	negative	n.a.	n.a.	n.a.	n.a.	no Ct	negative	n.a.	n.a.	no Ct	negative	n.a.	n.a.	n.a.	n.a.	n.a.
10F1377/03	2010	Büren	51.5579	8.52247	North Rhine-Westphalia	no Ct	negative	no Ct	negative	n.a.	n.a.	n.a.	n.a.	no Ct	negative	n.a.	n.a.	no Ct	negative	n.a.	n.a.	n.a.	n.a.	n.a.
10F1377/04	2010	Büren	51.5579	8.52247	North Rhine-Westphalia	no Ct	negative	no Ct	negative	n.a.	n.a.	n.a.	n.a.	no Ct	negative	n.a.	n.a.	no Ct	negative	n.a.	n.a.	n.a.	n.a.	n.a.
10F1377/05	2010	Büren	51.5579	8.52247	North Rhine-Westphalia	no Ct	negative	no Ct	negative	n.a.	n.a.	n.a.	n.a.	no Ct	negative	n.a.	n.a.	no Ct	negative	n.a.	n.a.	n.a.	n.a.	n.a.
10F1377/06	2010	Büren	51.5579	8.52247	North Rhine-Westphalia	no Ct	negative	no Ct	negative	n.a.	n.a.	n.a.	n.a.	no Ct	negative	n.a.	n.a.	no Ct	negative	n.a.	n.a.	n.a.	n.a.	n.a.
10F1377/07	2010	Büren	51.5579	8.52247	North Rhine-Westphalia	no Ct	negative	no Ct	negative	n.a.	n.a.	n.a.	n.a.	no Ct	negative	n.a.	n.a.	no Ct	negative	n.a.	n.a.	n.a.	n.a.	n.a.
10F1377/08	2010	Büren	51.5579	8.52247	North Rhine-Westphalia	no Ct	negative	no Ct	negative	n.a.	n.a.	n.a.	n.a.	no Ct	negative	n.a.	n.a.	no Ct	negative	n.a.	n.a.	n.a.	n.a.	n.a.
10F1377/09	2010	Büren	51.5579	8.52247	North Rhine-Westphalia	no Ct	negative	no Ct	negative	n.a.	n.a.	n.a.	n.a.	no Ct	negative	n.a.	n.a.	no Ct	negative	n.a.	n.a.	n.a.	n.a.	n.a.
10F1377/10	2010	Büren	51.5579	8.52247	North Rhine-Westphalia	no Ct	negative	no Ct	negative	n.a.	n.a.	n.a.	n.a.	no Ct	negative	n.a.	n.a.	no Ct	negative	n.a.	n.a.	n.a.	n.a.	n.a.
10F1378/01	2010	Büren	51.5579	8.52247	North Rhine-Westphalia	no Ct	negative	no Ct	negative	n.a.	n.a.	n.a.	n.a.	no Ct	negative	n.a.	n.a.	32.93	positive	n.a.	n.a.	n.a.	n.a.	n.a.
10F1378/02	2010	Büren	51.5579	8.52247	North Rhine-Westphalia	no Ct	negative	no Ct	negative	n.a.	n.a.	n.a.	n.a.	no Ct	negative	n.a.	n.a.	no Ct	negative	n.a.	n.a.	n.a.	n.a.	n.a.
10F1378/03	2010	Büren	51.5579	8.52247	North Rhine-Westphalia	no Ct	negative	no Ct	negative	n.a.	n.a.	n.a.	n.a.	no Ct	negative	n.a.	n.a.	no Ct	negative	n.a.	n.a.	n.a.	n.a.	n.a.
10F1378/04	2010	Büren	51.5579	8.52247	North Rhine-Westphalia	no Ct	negative	no Ct	negative	n.a.	n.a.	n.a.	n.a.	no Ct	negative	n.a.	n.a.	no Ct	negative	n.a.	n.a.	n.a.	n.a.	n.a.
10F1378/05	2010	Büren	51.5579	8.52247	North Rhine-Westphalia	no Ct	negative	no Ct	negative	n.a.	n.a.	n.a.	n.a.	no Ct	negative	n.a.	n.a.	no Ct	negative	n.a.	n.a.	n.a.	n.a.	n.a.
10F1378/06	2010	Büren	51.5579	8.52247	North Rhine-Westphalia	no Ct	negative	no Ct	negative	n.a.	n.a.	n.a.	n.a.	no Ct	negative	n.a.	n.a.	no Ct	negative	n.a.	n.a.	n.a.	n.a.	n.a.
10F1378/07	2010	Büren	51.5579	8.52247	North Rhine-Westphalia	no Ct	negative	no Ct	negative	n.a.	n.a.	n.a.	n.a.	no Ct	negative	n.a.	n.a.	no Ct	negative	n.a.	n.a.	n.a.	n.a.	n.a.
10F1378/08	2010	Büren	51.5579	8.52247	North Rhine-Westphalia	no Ct	negative	no Ct	negative	n.a.	n.a.	n.a.	n.a.	no Ct	negative	n.a.	n.a.	no Ct	negative	n.a.	n.a.	n.a.	n.a.	n.a.
10F1378/09	2010	Büren	51.5579	8.52247	North Rhine-Westphalia	no Ct	negative	no Ct	negative	n.a.	n.a.	n.a.	n.a.	no Ct	negative	n.a.	n.a.	43.87	negative	n.a.	n.a.	n.a.	n.a.	n.a.
10F1378/10	2010	Büren	51.5579	8.52247	North Rhine-Westphalia	no Ct	negative	no Ct	negative	n.a.	n.a.	n.a.	n.a.	no Ct	negative	n.a.	n.a.	no Ct	negative	n.a.	n.a.	n.a.	n.a.	n.a.
10F1379/01	2010	Büren	51.5579	8.52247	North Rhine-Westphalia	no Ct	negative	no Ct	negative	n.a.	n.a.	n.a.	n.a.	no Ct	negative	n.a.	n.a.	no Ct	negative	n.a.	n.a.	n.a.	n.a.	n.a.
10F1379/02	2010	Büren	51.5579	8.52247	North Rhine-Westphalia	no Ct	negative	no Ct	negative	n.a.	n.a.	n.a.	n.a.	no Ct	negative	n.a.	n.a.	no Ct	negative	n.a.	n.a.	n.a.	n.a.	n.a.
10F1379/03	2010	Büren	51.5579	8.52247	North Rhine-Westphalia	no Ct	negative	no Ct	negative	n.a.	n.a.	n.a.	n.a.	no Ct	negative	n.a.	n.a.	no Ct	negative	n.a.	n.a.	n.a.	n.a.	n.a.
10F1387/01	2010	Büren	51.5579	8.52247	North Rhine-Westphalia	no Ct	negative	no Ct	negative	n.a.	n.a.	n.a.	n.a.	no Ct	negative	n.a.	n.a.	no Ct	negative	n.a.	n.a.	n.a.	n.a.	n.a.
10F1387/02	2010	Büren	51.5579	8.52247	North Rhine-Westphalia	n.a.	n.a.	n.a.	n.a.	n.a.	n.a.	n.a.	n.a.	n.a.	n.a.	n.a.	n.a.	36.72	negative	no Ct	negative	no Ct	None	n.a.
10F1387/03	2010	Büren	51.5579	8.52247	North Rhine-Westphalia	no Ct	negative	no Ct	negative	n.a.	n.a.	n.a.	n.a.	no Ct	negative	n.a.	n.a.	no Ct	negative	n.a.	n.a.	n.a.	n.a.	n.a.
10F1387/04	2010	Büren	51.5579	8.52247	North Rhine-Westphalia	no Ct	negative	no Ct	negative	n.a.	n.a.	n.a.	n.a.	no Ct	negative	n.a.	n.a.	no Ct	negative	n.a.	n.a.	n.a.	n.a.	n.a.
10F1387/05	2010	Büren	51.5579	8.52247	North Rhine-Westphalia	no Ct	negative	no Ct	negative	n.a.	n.a.	n.a.	n.a.	no Ct	negative	n.a.	n.a.	no Ct	negative	n.a.	n.a.	n.a.	n.a.	n.a.
10F1387/06	2010	Büren	51.5579	8.52247	North Rhine-Westphalia	no Ct	negative	no Ct	negative	n.a.	n.a.	n.a.	n.a.	no Ct	negative	n.a.	n.a.	no Ct	negative	n.a.	n.a.	n.a.	n.a.	n.a.
10F1387/07	2010	Büren	51.5579	8.52247	North Rhine-Westphalia	no Ct	negative	no Ct	negative	n.a.	n.a.	n.a.	n.a.	no Ct	negative	n.a.	n.a.	no Ct	negative	n.a.	n.a.	n.a.	n.a.	n.a.
10F1387/08	2010	Büren	51.5579	8.52247	North Rhine-Westphalia	no Ct	negative	no Ct	negative	n.a.	n.a.	n.a.	n.a.	no Ct	negative	n.a.	n.a.	no Ct	negative	n.a.	n.a.	n.a.	n.a.	n.a.
10F1387/09	2010	Büren	51.5579	8.52247	North Rhine-Westphalia	no Ct	negative	no Ct	negative	n.a.	n.a.	n.a.	n.a.	no Ct	negative	n.a.	n.a.	43.17	negative	n.a.	n.a.	n.a.	n.a.	n.a.
10F1387/10	2010	Büren	51.5579	8.52247	North Rhine-Westphalia	no Ct	negative	no Ct	negative	n.a.	n.a.	n.a.	n.a.	no Ct	negative	n.a.	n.a.	no Ct	negative	n.a.	n.a.	n.a.	n.a.	n.a.
10F1388/01	2010	Büren	51.5579	8.52247	North Rhine-Westphalia	no Ct	negative	no Ct	negative	n.a.	n.a.	n.a.	n.a.	no Ct	negative	n.a.	n.a.	no Ct	negative	n.a.	n.a.	n.a.	n.a.	n.a.
10F1388/02	2010	Büren	51.5579	8.52247	North Rhine-Westphalia	no Ct	negative	no Ct	negative	n.a.	n.a.	n.a.	n.a.	no Ct	negative	n.a.	n.a.	no Ct	negative	n.a.	n.a.	n.a.	n.a.	n.a.
10F1388/03	2010	Büren	51.5579	8.52247	North Rhine-Westphalia	no Ct	negative	no Ct	negative	n.a.	n.a.	n.a.	n.a.	no Ct	negative	n.a.	n.a.	no Ct	negative	n.a.	n.a.	n.a.	n.a.	n.a.
10F1388/04	2010	Büren	51.5579	8.52247	North Rhine-Westphalia	no Ct	negative	no Ct	negative	n.a.	n.a.	n.a.	n.a.	no Ct	negative	n.a.	n.a.	no Ct	negative	n.a.	n.a.	n.a.	n.a.	n.a.
10F1388/05	2010	Büren	51.5579	8.52247	North Rhine-Westphalia	no Ct	negative	29.45	positive	negative	positive	positive	R. helvetica	no Ct	negative	n.a.	n.a.	no Ct	negative	n.a.	n.a.	n.a.	n.a.	n.a.
10F1388/06	2010	Büren	51.5579	8.52247	North Rhine-Westphalia	no Ct	negative	no Ct	negative	n.a.	n.a.	n.a.	n.a.	no Ct	negative	n.a.	n.a.	no Ct	negative	n.a.	n.a.	n.a.	n.a.	n.a.
10F1388/07	2010	Büren	51.5579	8.52247	North Rhine-Westphalia	no Ct	negative	no Ct	negative	n.a.	n.a.	n.a.	n.a.	no Ct	negative	n.a.	n.a.	no Ct	negative	n.a.	n.a.	n.a.	n.a.	n.a.
10F1388/08	2010	Büren	51.5579	8.52247	North Rhine-Westphalia	no Ct	negative	no Ct	negative	n.a.	n.a.	n.a.	n.a.	no Ct	negative	n.a.	n.a.	no Ct	negative	n.a.	n.a.	n.a.	n.a.	n.a.
10F1388/09	2010	Büren	51.5579	8.52247	North Rhine-Westphalia	no Ct	negative	no Ct	negative	n.a.	n.a.	n.a.	n.a.	no Ct	negative	n.a.	n.a.	no Ct	negative	n.a.	n.a.	n.a.	n.a.	n.a.
10F1388/10	2010	Büren	51.5579	8.52247	North Rhine-Westphalia	n.a.	n.a.	n.a.	n.a.	n.a.	n.a.	n.a.	n.a.	n.a.	n.a.	n.a.	n.a.	33.53	positive	no Ct	negative	37.1	80.50	B. garinii
10F1389/01	2010	Büren	51.5579	8.52247	North Rhine-Westphalia	no Ct	negative	no Ct	negative	n.a.	n.a.	n.a.	n.a.	no Ct	negative	n.a.	n.a.	no Ct	negative	n.a.	n.a.	n.a.	n.a.	n.a.
10F1389/02	2010	Büren	51.5579	8.52247	North Rhine-Westphalia	no Ct	negative	no Ct	negative	n.a.	n.a.	n.a.	n.a.	no Ct	negative	n.a.	n.a.	no Ct	negative	n.a.	n.a.	n.a.	n.a.	n.a.
10F1389/03	2010	Büren	51.5579	8.52247	North Rhine-Westphalia	no Ct	negative	no Ct	negative	n.a.	n.a.	n.a.	n.a.	no Ct	negative	n.a.	n.a.	no Ct	negative	n.a.	n.a.	n.a.	n.a.	n.a.
10F1389/04	2010	Büren	51.5579	8.52247	North Rhine-Westphalia	no Ct	negative	no Ct	negative	n.a.	n.a.	n.a.	n.a.	no Ct	negative	n.a.	n.a.	41.46	negative	n.a.	n.a.	n.a.	n.a.	n.a.
10F1389/05	2010	Büren	51.5579	8.52247	North Rhine-Westphalia	no Ct	negative	no Ct	negative	n.a.	n.a.	n.a.	n.a.	no Ct	negative	n.a.	n.a.	no Ct	negative	n.a.	n.a.	n.a.	n.a.	n.a.
10F1389/06	2010	Büren	51.5579	8.52247	North Rhine-Westphalia	no Ct	negative	no Ct	negative	n.a.	n.a.	n.a.	n.a.	no Ct	negative	n.a.	n.a.	no Ct	negative	n.a.	n.a.	n.a.	n.a.	n.a.
10F1389/07	2010	Büren	51.5579	8.52247	North Rhine-Westphalia	no Ct	negative	no Ct	negative	n.a.	n.a.	n.a.	n.a.	no Ct	negative	n.a.	n.a.	no Ct	negative	n.a.	n.a.	n.a.	n.a.	n.a.
10F1389/08	2010	Büren	51.5579	8.52247	North Rhine-Westphalia	no Ct	negative	no Ct	negative	n.a.	n.a.	n.a.	n.a.	no Ct	negative	n.a.	n.a.	no Ct	negative	n.a.	n.a.	n.a.	n.a.	n.a.
10F1389/09	2010	Büren	51.5579	8.52247	North Rhine-Westphalia	no Ct	negative	no Ct	negative	n.a.	n.a.	n.a.	n.a.	no Ct	negative	n.a.	n.a.	no Ct	negative	n.a.	n.a.	n.a.	n.a.	n.a.
10F1389/10	2010	Büren	51.5579	8.52247	North Rhine-Westphalia	no Ct	negative	no Ct	negative	n.a.	n.a.	n.a.	n.a.	no Ct	negative	n.a.	n.a.	no Ct	negative	n.a.	n.a.	n.a.	n.a.	n.a.
10F1390/01	2010	Büren	51.5579	8.52247	North Rhine-Westphalia	no Ct	negative	no Ct	negative	n.a.	n.a.	n.a.	n.a.	no Ct	negative	n.a.	n.a.	no Ct	negative	n.a.	n.a.	n.a.	n.a.	n.a.
10F1390/02	2010	Büren	51.5579	8.52247	North Rhine-Westphalia	no Ct	negative	no Ct	negative	n.a.	n.a.	n.a.	n.a.	no Ct	negative	n.a.	n.a.	no Ct	negative	n.a.	n.a.	n.a.	n.a.	n.a.
10F1390/03	2010	Büren	51.5579	8.52247	North Rhine-Westphalia	no Ct	negative	no Ct	negative	n.a.	n.a.	n.a.	n.a.	no Ct	negative	n.a.	n.a.	no Ct	negative	n.a.	n.a.	n.a.	n.a.	n.a.
10F1390/04	2010	Büren	51.5579	8.52247	North Rhine-Westphalia	no Ct	negative	no Ct	negative	n.a.	n.a.	n.a.	n.a.	no Ct	negative	n.a.	n.a.	no Ct	negative	n.a.	n.a.	n.a.	n.a.	n.a.
10F1390/05	2010	Büren	51.5579	8.52247	North Rhine-Westphalia	no Ct	negative	no Ct	negative	n.a.	n.a.	n.a.	n.a.	no Ct	negative	n.a.	n.a.	no Ct	negative	n.a.	n.a.	n.a.	n.a.	n.a.
10F1390/06	2010	Büren	51.5579	8.52247	North Rhine-Westphalia	no Ct	negative	no Ct	negative	n.a.	n.a.	n.a.	n.a.	no Ct	negative	n.a.	n.a.	no Ct	negative	n.a.	n.a.	n.a.	n.a.	n.a.
10F1390/07	2010	Büren	51.5579	8.52247	North Rhine-Westphalia	no Ct	negative	no Ct	negative	n.a.	n.a.	n.a.	n.a.	no Ct	negative	n.a.	n.a.	no Ct	negative	n.a.	n.a.	n.a.	n.a.	n.a.
10F1390/08	2010	Büren	51.5579	8.52247	North Rhine-Westphalia	no Ct	negative	no Ct	negative	n.a.	n.a.	n.a.	n.a.	no Ct	negative	n.a.	n.a.	no Ct	negative	n.a.	n.a.	n.a.	n.a.	n.a.
10F1390/09	2010	Büren	51.5579	8.52247	North Rhine-Westphalia	no Ct	negative	no Ct	negative	n.a.	n.a.	n.a.	n.a.	no Ct	negative	n.a.	n.a.	no Ct	negative	n.a.	n.a.	n.a.	n.a.	n.a.
10F1390/10	2010	Büren	51.5579	8.52247	North Rhine-Westphalia	no Ct	negative	no Ct	negative	n.a.	n.a.	n.a.	n.a.	no Ct	negative	n.a.	n.a.	no Ct	negative	n.a.	n.a.	n.a.	n.a.	n.a.
10F1391/01	2010	Büren	51.5579	8.52247	North Rhine-Westphalia	no Ct	negative	31.96	positive	positive	positive	positive	R. helvetica	no Ct	negative	n.a.	n.a.	no Ct	negative	n.a.	n.a.	n.a.	n.a.	n.a.
10F1391/02	2010	Büren	51.5579	8.52247	North Rhine-Westphalia	no Ct	negative	no Ct	negative	n.a.	n.a.	n.a.	n.a.	no Ct	negative	n.a.	n.a.	no Ct	negative	n.a.	n.a.	n.a.	n.a.	n.a.
10F1391/03	2010	Büren	51.5579	8.52247	North Rhine-Westphalia	no Ct	negative	no Ct	negative	n.a.	n.a.	n.a.	n.a.	no Ct	negative	n.a.	n.a.	no Ct	negative	n.a.	n.a.	n.a.	n.a.	n.a.
10F1391/04	2010	Büren	51.5579	8.52247	North Rhine-Westphalia	no Ct	negative	no Ct	negative	n.a.	n.a.	n.a.	n.a.	no Ct	negative	n.a.	n.a.	no Ct	negative	n.a.	n.a.	n.a.	n.a.	n.a.
10F1391/05	2010	Büren	51.5579	8.52247	North Rhine-Westphalia	no Ct	negative	no Ct	negative	n.a.	n.a.	n.a.	n.a.	39.33	negative	n.a.	n.a.	no Ct	negative	n.a.	n.a.	n.a.	n.a.	n.a.
10F1391/06	2010	Büren	51.5579	8.52247	North Rhine-Westphalia	no Ct	negative	no Ct	negative	n.a.	n.a.	n.a.	n.a.	no Ct	negative	n.a.	n.a.	no Ct	negative	n.a.	n.a.	n.a.	n.a.	n.a.
10F1402/01	2010	Büren	51.5579	8.52247	North Rhine-Westphalia	no Ct	negative	no Ct	negative	n.a.	n.a.	n.a.	n.a.	no Ct	negative	n.a.	n.a.	no Ct	negative	n.a.	n.a.	n.a.	n.a.	n.a.
10F1402/02	2010	Büren	51.5579	8.52247	North Rhine-Westphalia	no Ct	negative	no Ct	negative	n.a.	n.a.	n.a.	n.a.	no Ct	negative	n.a.	n.a.	no Ct	negative	n.a.	n.a.	n.a.	n.a.	n.a.
10F1402/03	2010	Büren	51.5579	8.52247	North Rhine-Westphalia	no Ct	negative	no Ct	negative	n.a.	n.a.	n.a.	n.a.	no Ct	negative	n.a.	n.a.	no Ct	negative	n.a.	n.a.	n.a.	n.a.	n.a.
10F1402/04	2010	Büren	51.5579	8.52247	North Rhine-Westphalia	no Ct	negative	no Ct	negative	n.a.	n.a.	n.a.	n.a.	no Ct	negative	n.a.	n.a.	no Ct	negative	n.a.	n.a.	n.a.	n.a.	n.a.
10F1402/05	2010	Büren	51.5579	8.52247	North Rhine-Westphalia	no Ct	negative	no Ct	negative	n.a.	n.a.	n.a.	n.a.	no Ct	negative	n.a.	n.a.	no Ct	negative	n.a.	n.a.	n.a.	n.a.	n.a.
10F1402/06	2010	Büren	51.5579	8.52247	North Rhine-Westphalia	no Ct	negative	29.87	positive	positive	positive	positive	R. helvetica	no Ct	negative	n.a.	n.a.	no Ct	negative	n.a.	n.a.	n.a.	n.a.	n.a.
10F1402/07	2010	Büren	51.5579	8.52247	North Rhine-Westphalia	no Ct	negative	no Ct	negative	n.a.	n.a.	n.a.	n.a.	no Ct	negative	n.a.	n.a.	no Ct	negative	n.a.	n.a.	n.a.	n.a.	n.a.
10F1365-1	2010	Büren	51.5579	8.52247	North Rhine-Westphalia	n.a.	n.a.	no Ct	negative	n.a.	n.a.	n.a.	n.a.	no Ct	negative	n.a.	n.a.	n.a.	n.a.	n.a.	n.a.	n.a.	n.a.	n.a.
10F1365-2	2010	Büren	51.5579	8.52247	North Rhine-Westphalia	n.a.	n.a.	no Ct	negative	n.a.	n.a.	n.a.	n.a.	no Ct	negative	n.a.	n.a.	n.a.	n.a.	n.a.	n.a.	n.a.	n.a.	n.a.
10F1365-3	2010	Büren	51.5579	8.52247	North Rhine-Westphalia	n.a.	n.a.	no Ct	negative	n.a.	n.a.	n.a.	n.a.	no Ct	negative	n.a.	n.a.	n.a.	n.a.	n.a.	n.a.	n.a.	n.a.	n.a.
10F1365-4	2010	Büren	51.5579	8.52247	North Rhine-Westphalia	n.a.	n.a.	no Ct	negative	n.a.	n.a.	n.a.	n.a.	no Ct	negative	n.a.	n.a.	n.a.	n.a.	n.a.	n.a.	n.a.	n.a.	n.a.
10F1365-5	2010	Büren	51.5579	8.52247	North Rhine-Westphalia	n.a.	n.a.	no Ct	negative	n.a.	n.a.	n.a.	n.a.	no Ct	negative	n.a.	n.a.	n.a.	n.a.	n.a.	n.a.	n.a.	n.a.	n.a.
10F1365-1	2010	Büren	51.5579	8.52247	North Rhine-Westphalia	n.a.	n.a.	no Ct	negative	n.a.	n.a.	n.a.	n.a.	no Ct	negative	n.a.	n.a.	n.a.	n.a.	n.a.	n.a.	n.a.	n.a.	n.a.
10F1365-2	2010	Büren	51.5579	8.52247	North Rhine-Westphalia	n.a.	n.a.	no Ct	negative	n.a.	n.a.	n.a.	n.a.	no Ct	negative	n.a.	n.a.	n.a.	n.a.	n.a.	n.a.	n.a.	n.a.	n.a.
10F1365-3	2010	Büren	51.5579	8.52247	North Rhine-Westphalia	n.a.	n.a.	no Ct	negative	n.a.	n.a.	n.a.	n.a.	no Ct	negative	n.a.	n.a.	n.a.	n.a.	n.a.	n.a.	n.a.	n.a.	n.a.
10F1365-4	2010	Büren	51.5579	8.52247	North Rhine-Westphalia	n.a.	n.a.	no Ct	negative	n.a.	n.a.	n.a.	n.a.	no Ct	negative	n.a.	n.a.	n.a.	n.a.	n.a.	n.a.	n.a.	n.a.	n.a.
10F1365-5	2010	Büren	51.5579	8.52247	North Rhine-Westphalia	n.a.	n.a.	no Ct	negative	n.a.	n.a.	n.a.	n.a.	no Ct	negative	n.a.	n.a.	n.a.	n.a.	n.a.	n.a.	n.a.	n.a.	n.a.
19F1474	2019	Büren	51.5579	8.52247	North Rhine-Westphalia	n.a.	n.a.	no Ct	negative	n.a.	n.a.	n.a.	n.a.	no Ct	negative	n.a.	n.a.	no Ct	negative	n.a.	n.a.	n.a.	n.a.	n.a.
19F1475	2019	Büren	51.5579	8.52247	North Rhine-Westphalia	n.a.	n.a.	no Ct	negative	n.a.	n.a.	n.a.	n.a.	no Ct	negative	n.a.	n.a.	no Ct	negative	n.a.	n.a.	n.a.	n.a.	n.a.
19F1476	2019	Büren	51.5579	8.52247	North Rhine-Westphalia	n.a.	n.a.	no Ct	negative	n.a.	n.a.	n.a.	n.a.	no Ct	negative	n.a.	n.a.	no Ct	negative	n.a.	n.a.	n.a.	n.a.	n.a.
19F1477	2019	Büren	51.5579	8.52247	North Rhine-Westphalia	n.a.	n.a.	no Ct	negative	n.a.	n.a.	n.a.	n.a.	no Ct	negative	n.a.	n.a.	no Ct	negative	n.a.	n.a.	n.a.	n.a.	n.a.
19F1478	2019	Büren	51.5579	8.52247	North Rhine-Westphalia	n.a.	n.a.	no Ct	negative	n.a.	n.a.	n.a.	n.a.	no Ct	negative	n.a.	n.a.	no Ct	negative	n.a.	n.a.	n.a.	n.a.	n.a.
19F1479	2019	Büren	51.5579	8.52247	North Rhine-Westphalia	n.a.	n.a.	n.a.	n.a.	n.a.	n.a.	n.a.	n.a.	n.a.	n.a.	n.a.	n.a.	35.53	positive	no Ct	negative	34.1	80.50	B. garinii
19F1480	2019	Büren	51.5579	8.52247	North Rhine-Westphalia	n.a.	n.a.	no Ct	negative	n.a.	n.a.	n.a.	n.a.	no Ct	negative	n.a.	n.a.	no Ct	negative	n.a.	n.a.	n.a.	n.a.	n.a.
19F1481	2019	Büren	51.5579	8.52247	North Rhine-Westphalia	n.a.	n.a.	n.a.	n.a.	n.a.	n.a.	n.a.	n.a.	n.a.	n.a.	n.a.	n.a.	34.19	positive	no Ct	negative	34.18	80.50	B. afzelii
19F1482	2019	Büren	51.5579	8.52247	North Rhine-Westphalia	n.a.	n.a.	no Ct	negative	n.a.	n.a.	n.a.	n.a.	no Ct	negative	n.a.	n.a.	no Ct	negative	n.a.	n.a.	n.a.	n.a.	n.a.
19F1483	2019	Büren	51.5579	8.52247	North Rhine-Westphalia	n.a.	n.a.	no Ct	negative	n.a.	n.a.	n.a.	n.a.	no Ct	negative	n.a.	n.a.	no Ct	negative	n.a.	n.a.	n.a.	n.a.	n.a.
19F1484	2019	Büren	51.5579	8.52247	North Rhine-Westphalia	n.a.	n.a.	26.3	positive	positive	positive	positive	R. helvetica	no Ct	negative	n.a.	n.a.	no Ct	negative	n.a.	n.a.	n.a.	n.a.	n.a.
19F1485	2019	Büren	51.5579	8.52247	North Rhine-Westphalia	n.a.	n.a.	no Ct	negative	n.a.	n.a.	n.a.	n.a.	no Ct	negative	n.a.	n.a.	no Ct	negative	n.a.	n.a.	n.a.	n.a.	n.a.
19F1486	2019	Büren	51.5579	8.52247	North Rhine-Westphalia	n.a.	n.a.	no Ct	negative	n.a.	n.a.	n.a.	n.a.	no Ct	negative	n.a.	n.a.	no Ct	negative	n.a.	n.a.	n.a.	n.a.	n.a.
19F1487	2019	Büren	51.5579	8.52247	North Rhine-Westphalia	n.a.	n.a.	no Ct	negative	n.a.	n.a.	n.a.	n.a.	no Ct	negative	n.a.	n.a.	no Ct	negative	n.a.	n.a.	n.a.	n.a.	n.a.
19F1489	2019	Büren	51.5579	8.52247	North Rhine-Westphalia	n.a.	n.a.	no Ct	negative	n.a.	n.a.	n.a.	n.a.	no Ct	negative	n.a.	n.a.	no Ct	negative	n.a.	n.a.	n.a.	n.a.	n.a.
19F1490	2019	Büren	51.5579	8.52247	North Rhine-Westphalia	n.a.	n.a.	no Ct	negative	n.a.	n.a.	n.a.	n.a.	no Ct	negative	n.a.	n.a.	no Ct	negative	n.a.	n.a.	n.a.	n.a.	n.a.
19F1491	2019	Büren	51.5579	8.52247	North Rhine-Westphalia	n.a.	n.a.	n.a.	n.a.	n.a.	n.a.	n.a.	n.a.	n.a.	n.a.	n.a.	n.a.	35.46	positive	28,78	positive	34.51	80.50	B. afzelii
19F1492	2019	Büren	51.5579	8.52247	North Rhine-Westphalia	n.a.	n.a.	no Ct	negative	n.a.	n.a.	n.a.	n.a.	no Ct	negative	n.a.	n.a.	no Ct	negative	n.a.	n.a.	n.a.	n.a.	n.a.
19F1493	2019	Büren	51.5579	8.52247	North Rhine-Westphalia	n.a.	n.a.	no Ct	negative	n.a.	n.a.	n.a.	n.a.	no Ct	negative	n.a.	n.a.	no Ct	negative	n.a.	n.a.	n.a.	n.a.	n.a.
19F1494	2019	Büren	51.5579	8.52247	North Rhine-Westphalia	n.a.	n.a.	no Ct	negative	n.a.	n.a.	n.a.	n.a.	no Ct	negative	n.a.	n.a.	no Ct	negative	n.a.	n.a.	n.a.	n.a.	n.a.
19F1495	2019	Büren	51.5579	8.52247	North Rhine-Westphalia	n.a.	n.a.	no Ct	negative	n.a.	n.a.	n.a.	n.a.	no Ct	negative	n.a.	n.a.	no Ct	negative	n.a.	n.a.	n.a.	n.a.	n.a.
19F1496	2019	Büren	51.5579	8.52247	North Rhine-Westphalia	n.a.	n.a.	no Ct	negative	n.a.	n.a.	n.a.	n.a.	no Ct	negative	n.a.	n.a.	no Ct	negative	n.a.	n.a.	n.a.	n.a.	n.a.
19F1497	2019	Büren	51.5579	8.52247	North Rhine-Westphalia	n.a.	n.a.	n.a.	n.a.	n.a.	n.a.	n.a.	n.a.	n.a.	n.a.	n.a.	n.a.	33.77	positive	no Ct	negative	no Ct	None	n.a.
19F1498	2019	Büren	51.5579	8.52247	North Rhine-Westphalia	n.a.	n.a.	no Ct	negative	n.a.	n.a.	n.a.	n.a.	no Ct	negative	n.a.	n.a.	no Ct	negative	n.a.	n.a.	n.a.	n.a.	n.a.
19F1499	2019	Büren	51.5579	8.52247	North Rhine-Westphalia	n.a.	n.a.	n.a.	n.a.	n.a.	n.a.	n.a.	n.a.	n.a.	n.a.	n.a.	n.a.	31.54	positive	no Ct	negative	31.72	80.50	B. afzelii
19F1500	2019	Büren	51.5579	8.52247	North Rhine-Westphalia	n.a.	n.a.	no Ct	negative	n.a.	n.a.	n.a.	n.a.	no Ct	negative	n.a.	n.a.	no Ct	negative	n.a.	n.a.	n.a.	n.a.	n.a.
19F1501	2019	Büren	51.5579	8.52247	North Rhine-Westphalia	n.a.	n.a.	no Ct	negative	n.a.	n.a.	n.a.	n.a.	no Ct	negative	n.a.	n.a.	no Ct	negative	n.a.	n.a.	n.a.	n.a.	n.a.
19F1502	2019	Büren	51.5579	8.52247	North Rhine-Westphalia	n.a.	n.a.	no Ct	negative	n.a.	n.a.	n.a.	n.a.	no Ct	negative	n.a.	n.a.	no Ct	negative	n.a.	n.a.	n.a.	n.a.	n.a.
19F1503	2019	Büren	51.5579	8.52247	North Rhine-Westphalia	n.a.	n.a.	n.a.	n.a.	n.a.	n.a.	n.a.	n.a.	n.a.	n.a.	n.a.	n.a.	36.97	positive	no Ct	negative	no Ct	None	n.a.
19F1504	2019	Büren	51.5579	8.52247	North Rhine-Westphalia	n.a.	n.a.	no Ct	negative	n.a.	n.a.	n.a.	n.a.	no Ct	negative	n.a.	n.a.	no Ct	negative	n.a.	n.a.	n.a.	n.a.	n.a.
19F1505	2019	Büren	51.5579	8.52247	North Rhine-Westphalia	n.a.	n.a.	n.a.	n.a.	n.a.	n.a.	n.a.	n.a.	n.a.	n.a.	n.a.	n.a.	31.88	positive	no Ct	negative	32.45	81.00	B. burgdorferi
19F1506	2019	Büren	51.5579	8.52247	North Rhine-Westphalia	n.a.	n.a.	no Ct	negative	n.a.	n.a.	n.a.	n.a.	no Ct	negative	n.a.	n.a.	no Ct	negative	n.a.	n.a.	n.a.	n.a.	n.a.
19F1507	2019	Büren	51.5579	8.52247	North Rhine-Westphalia	n.a.	n.a.	no Ct	negative	n.a.	n.a.	n.a.	n.a.	no Ct	negative	n.a.	n.a.	no Ct	negative	n.a.	n.a.	n.a.	n.a.	n.a.
19F1508	2019	Büren	51.5579	8.52247	North Rhine-Westphalia	n.a.	n.a.	no Ct	negative	n.a.	n.a.	n.a.	n.a.	no Ct	negative	n.a.	n.a.	no Ct	negative	n.a.	n.a.	n.a.	n.a.	n.a.
19F1509	2019	Büren	51.5579	8.52247	North Rhine-Westphalia	n.a.	n.a.	n.a.	n.a.	n.a.	n.a.	n.a.	n.a.	n.a.	n.a.	n.a.	n.a.	36.56	positive	no Ct	negative	38.8	73.50	n.a.
19F1510	2019	Büren	51.5579	8.52247	North Rhine-Westphalia	n.a.	n.a.	no Ct	negative	n.a.	n.a.	n.a.	n.a.	no Ct	negative	n.a.	n.a.	no Ct	negative	n.a.	n.a.	n.a.	n.a.	n.a.
19F1511	2019	Büren	51.5579	8.52247	North Rhine-Westphalia	n.a.	n.a.	n.a.	n.a.	n.a.	n.a.	n.a.	n.a.	n.a.	n.a.	n.a.	n.a.	37.48	positive	no Ct	negative	no Ct	None	n.a.
19F1512	2019	Büren	51.5579	8.52247	North Rhine-Westphalia	n.a.	n.a.	no Ct	negative	n.a.	n.a.	n.a.	n.a.	no Ct	negative	n.a.	n.a.	no Ct	negative	n.a.	n.a.	n.a.	n.a.	n.a.
19F1513	2019	Büren	51.5579	8.52247	North Rhine-Westphalia	n.a.	n.a.	no Ct	negative	n.a.	n.a.	n.a.	n.a.	no Ct	negative	n.a.	n.a.	no Ct	negative	n.a.	n.a.	n.a.	n.a.	n.a.
19F1514	2019	Büren	51.5579	8.52247	North Rhine-Westphalia	n.a.	n.a.	no Ct	negative	n.a.	n.a.	n.a.	n.a.	no Ct	negative	n.a.	n.a.	no Ct	negative	n.a.	n.a.	n.a.	n.a.	n.a.
19F1515	2019	Büren	51.5579	8.52247	North Rhine-Westphalia	n.a.	n.a.	23.86	positive	n.a.	n.a.	n.a.	n.a.	no Ct	negative	n.a.	n.a.	no Ct	negative	n.a.	n.a.	n.a.	n.a.	n.a.
19F1516	2019	Büren	51.5579	8.52247	North Rhine-Westphalia	n.a.	n.a.	no Ct	negative	n.a.	n.a.	n.a.	n.a.	no Ct	negative	n.a.	n.a.	no Ct	negative	n.a.	n.a.	n.a.	n.a.	n.a.
19F1517	2019	Büren	51.5579	8.52247	North Rhine-Westphalia	n.a.	n.a.	no Ct	negative	n.a.	n.a.	n.a.	n.a.	no Ct	negative	n.a.	n.a.	no Ct	negative	n.a.	n.a.	n.a.	n.a.	n.a.
19F1518	2019	Büren	51.5579	8.52247	North Rhine-Westphalia	n.a.	n.a.	no Ct	negative	n.a.	n.a.	n.a.	n.a.	no Ct	negative	n.a.	n.a.	no Ct	negative	n.a.	n.a.	n.a.	n.a.	n.a.
19F1519	2019	Büren	51.5579	8.52247	North Rhine-Westphalia	n.a.	n.a.	n.a.	n.a.	n.a.	n.a.	n.a.	n.a.	n.a.	n.a.	n.a.	n.a.	34.91	positive	no Ct	negative	no Ct	None	n.a.
19F1520	2019	Büren	51.5579	8.52247	North Rhine-Westphalia	n.a.	n.a.	no Ct	negative	n.a.	n.a.	n.a.	n.a.	no Ct	negative	n.a.	n.a.	no Ct	negative	n.a.	n.a.	n.a.	n.a.	n.a.
19F1521	2019	Büren	51.5579	8.52247	North Rhine-Westphalia	n.a.	n.a.	no Ct	negative	n.a.	n.a.	n.a.	n.a.	no Ct	negative	n.a.	n.a.	no Ct	negative	n.a.	n.a.	n.a.	n.a.	n.a.
19F1522	2019	Büren	51.5579	8.52247	North Rhine-Westphalia	n.a.	n.a.	no Ct	negative	n.a.	n.a.	n.a.	n.a.	no Ct	negative	n.a.	n.a.	no Ct	negative	n.a.	n.a.	n.a.	n.a.	n.a.
19F1523	2019	Büren	51.5579	8.52247	North Rhine-Westphalia	n.a.	n.a.	no Ct	negative	n.a.	n.a.	n.a.	n.a.	no Ct	negative	n.a.	n.a.	no Ct	negative	n.a.	n.a.	n.a.	n.a.	n.a.
19F1524	2019	Büren	51.5579	8.52247	North Rhine-Westphalia	n.a.	n.a.	n.a.	n.a.	n.a.	n.a.	n.a.	n.a.	n.a.	n.a.	n.a.	n.a.	33.70	positive	34.91	positive	34.18	80.50	B. afzelii
19F1525	2019	Büren	51.5579	8.52247	North Rhine-Westphalia	n.a.	n.a.	n.a.	n.a.	n.a.	n.a.	n.a.	n.a.	n.a.	n.a.	n.a.	n.a.	37.15	positive	no Ct	negative	no Ct	None	n.a.
19F1526	2019	Büren	51.5579	8.52247	North Rhine-Westphalia	n.a.	n.a.	no Ct	negative	n.a.	n.a.	n.a.	n.a.	no Ct	negative	n.a.	n.a.	no Ct	negative	n.a.	n.a.	n.a.	n.a.	n.a.
19F1527	2019	Büren	51.5579	8.52247	North Rhine-Westphalia	n.a.	n.a.	no Ct	negative	n.a.	n.a.	n.a.	n.a.	no Ct	negative	n.a.	n.a.	no Ct	negative	n.a.	n.a.	n.a.	n.a.	n.a.
19F1528	2019	Büren	51.5579	8.52247	North Rhine-Westphalia	n.a.	n.a.	n.a.	n.a.	n.a.	n.a.	n.a.	n.a.	n.a.	n.a.	n.a.	n.a.	35.78	positive	no Ct	negative	no Ct	None	n.a.
19F1529	2019	Büren	51.5579	8.52247	North Rhine-Westphalia	n.a.	n.a.	no Ct	negative	n.a.	n.a.	n.a.	n.a.	no Ct	negative	n.a.	n.a.	no Ct	negative	n.a.	n.a.	n.a.	n.a.	n.a.
19F1530	2019	Büren	51.5579	8.52247	North Rhine-Westphalia	n.a.	n.a.	no Ct	negative	n.a.	n.a.	n.a.	n.a.	no Ct	negative	n.a.	n.a.	no Ct	negative	n.a.	n.a.	n.a.	n.a.	n.a.
19F1531	2019	Büren	51.5579	8.52247	North Rhine-Westphalia	n.a.	n.a.	no Ct	negative	n.a.	n.a.	n.a.	n.a.	no Ct	negative	n.a.	n.a.	no Ct	negative	n.a.	n.a.	n.a.	n.a.	n.a.
19F1532	2019	Büren	51.5579	8.52247	North Rhine-Westphalia	n.a.	n.a.	no Ct	negative	n.a.	n.a.	n.a.	n.a.	38.16	negative	n.a.	n.a.	no Ct	negative	n.a.	n.a.	n.a.	n.a.	n.a.
19F1533	2019	Büren	51.5579	8.52247	North Rhine-Westphalia	n.a.	n.a.	no Ct	negative	n.a.	n.a.	n.a.	n.a.	33.5	positive	no Ct	negative	no Ct	negative	n.a.	n.a.	n.a.	n.a.	n.a.
19F1534	2019	Büren	51.5579	8.52247	North Rhine-Westphalia	n.a.	n.a.	no Ct	negative	n.a.	n.a.	n.a.	n.a.	no Ct	negative	n.a.	n.a.	no Ct	negative	n.a.	n.a.	n.a.	n.a.	n.a.
19F1535	2019	Büren	51.5579	8.52247	North Rhine-Westphalia	n.a.	n.a.	no Ct	negative	n.a.	n.a.	n.a.	n.a.	no Ct	negative	n.a.	n.a.	no Ct	negative	n.a.	n.a.	n.a.	n.a.	n.a.
19F1536	2019	Büren	51.5579	8.52247	North Rhine-Westphalia	n.a.	n.a.	no Ct	negative	n.a.	n.a.	n.a.	n.a.	no Ct	negative	n.a.	n.a.	no Ct	negative	n.a.	n.a.	n.a.	n.a.	n.a.
19F1537	2019	Büren	51.5579	8.52247	North Rhine-Westphalia	n.a.	n.a.	no Ct	negative	n.a.	n.a.	n.a.	n.a.	no Ct	negative	n.a.	n.a.	no Ct	negative	n.a.	n.a.	n.a.	n.a.	n.a.
19F1538	2019	Büren	51.5579	8.52247	North Rhine-Westphalia	n.a.	n.a.	no Ct	negative	n.a.	n.a.	n.a.	n.a.	no Ct	negative	n.a.	n.a.	no Ct	negative	n.a.	n.a.	n.a.	n.a.	n.a.
19F1539	2019	Büren	51.5579	8.52247	North Rhine-Westphalia	n.a.	n.a.	no Ct	negative	n.a.	n.a.	n.a.	n.a.	no Ct	negative	n.a.	n.a.	no Ct	negative	n.a.	n.a.	n.a.	n.a.	n.a.
19F1540	2019	Büren	51.5579	8.52247	North Rhine-Westphalia	n.a.	n.a.	no Ct	negative	n.a.	n.a.	n.a.	n.a.	no Ct	negative	n.a.	n.a.	no Ct	negative	n.a.	n.a.	n.a.	n.a.	n.a.
19F1541	2019	Büren	51.5579	8.52247	North Rhine-Westphalia	n.a.	n.a.	no Ct	negative	n.a.	n.a.	n.a.	n.a.	no Ct	negative	n.a.	n.a.	no Ct	negative	n.a.	n.a.	n.a.	n.a.	n.a.
19F1542	2019	Büren	51.5579	8.52247	North Rhine-Westphalia	n.a.	n.a.	no Ct	negative	n.a.	n.a.	n.a.	n.a.	no Ct	negative	n.a.	n.a.	no Ct	negative	n.a.	n.a.	n.a.	n.a.	n.a.
19F1543	2019	Büren	51.5579	8.52247	North Rhine-Westphalia	n.a.	n.a.	no Ct	negative	n.a.	n.a.	n.a.	n.a.	no Ct	negative	n.a.	n.a.	no Ct	negative	n.a.	n.a.	n.a.	n.a.	n.a.
19F1544	2019	Büren	51.5579	8.52247	North Rhine-Westphalia	n.a.	n.a.	no Ct	negative	n.a.	n.a.	n.a.	n.a.	no Ct	negative	n.a.	n.a.	no Ct	negative	n.a.	n.a.	n.a.	n.a.	n.a.
19F1545	2019	Büren	51.5579	8.52247	North Rhine-Westphalia	n.a.	n.a.	37.99	negative	n.a.	n.a.	n.a.	n.a.	no Ct	negative	n.a.	n.a.	no Ct	negative	n.a.	n.a.	n.a.	n.a.	n.a.
19F1546	2019	Büren	51.5579	8.52247	North Rhine-Westphalia	n.a.	n.a.	no Ct	negative	n.a.	n.a.	n.a.	n.a.	no Ct	negative	n.a.	n.a.	no Ct	negative	n.a.	n.a.	n.a.	n.a.	n.a.
19F1547	2019	Büren	51.5579	8.52247	North Rhine-Westphalia	n.a.	n.a.	no Ct	negative	n.a.	n.a.	n.a.	n.a.	no Ct	negative	n.a.	n.a.	no Ct	negative	n.a.	n.a.	n.a.	n.a.	n.a.
19F1548	2019	Büren	51.5579	8.52247	North Rhine-Westphalia	n.a.	n.a.	24.04	positive	positive	positive	positive	R. helvetica	no Ct	negative	n.a.	n.a.	no Ct	negative	n.a.	n.a.	n.a.	n.a.	n.a.
19F1549	2019	Büren	51.5579	8.52247	North Rhine-Westphalia	n.a.	n.a.	no Ct	negative	n.a.	n.a.	n.a.	n.a.	no Ct	negative	n.a.	n.a.	no Ct	negative	n.a.	n.a.	n.a.	n.a.	n.a.
19F1550	2019	Büren	51.5579	8.52247	North Rhine-Westphalia	n.a.	n.a.	no Ct	negative	n.a.	n.a.	n.a.	n.a.	no Ct	negative	n.a.	n.a.	no Ct	negative	n.a.	n.a.	n.a.	n.a.	n.a.
19F1551	2019	Büren	51.5579	8.52247	North Rhine-Westphalia	n.a.	n.a.	no Ct	negative	n.a.	n.a.	n.a.	n.a.	no Ct	negative	n.a.	n.a.	no Ct	negative	n.a.	n.a.	n.a.	n.a.	n.a.
19F1552	2019	Büren	51.5579	8.52247	North Rhine-Westphalia	n.a.	n.a.	no Ct	negative	n.a.	n.a.	n.a.	n.a.	no Ct	negative	n.a.	n.a.	no Ct	negative	n.a.	n.a.	n.a.	n.a.	n.a.
19F1553	2019	Büren	51.5579	8.52247	North Rhine-Westphalia	n.a.	n.a.	no Ct	negative	n.a.	n.a.	n.a.	n.a.	no Ct	negative	n.a.	n.a.	no Ct	negative	n.a.	n.a.	n.a.	n.a.	n.a.
19F1554	2019	Büren	51.5579	8.52247	North Rhine-Westphalia	n.a.	n.a.	no Ct	negative	n.a.	n.a.	n.a.	n.a.	no Ct	negative	n.a.	n.a.	no Ct	negative	n.a.	n.a.	n.a.	n.a.	n.a.
19F1555	2019	Büren	51.5579	8.52247	North Rhine-Westphalia	n.a.	n.a.	n.a.	n.a.	n.a.	n.a.	n.a.	n.a.	n.a.	n.a.	n.a.	n.a.	37.32	positive	no Ct	negative	34.23	80.50	B. afzelii
19F1556	2019	Büren	51.5579	8.52247	North Rhine-Westphalia	n.a.	n.a.	no Ct	negative	n.a.	n.a.	n.a.	n.a.	no Ct	negative	n.a.	n.a.	no Ct	negative	n.a.	n.a.	n.a.	n.a.	n.a.
19F1557	2019	Büren	51.5579	8.52247	North Rhine-Westphalia	n.a.	n.a.	no Ct	negative	n.a.	n.a.	n.a.	n.a.	no Ct	negative	n.a.	n.a.	no Ct	negative	n.a.	n.a.	n.a.	n.a.	n.a.
19F1558	2019	Büren	51.5579	8.52247	North Rhine-Westphalia	n.a.	n.a.	no Ct	negative	n.a.	n.a.	n.a.	n.a.	no Ct	negative	n.a.	n.a.	no Ct	negative	n.a.	n.a.	n.a.	n.a.	n.a.
19F1559	2019	Büren	51.5579	8.52247	North Rhine-Westphalia	n.a.	n.a.	n.a.	n.a.	n.a.	n.a.	n.a.	n.a.	n.a.	n.a.	n.a.	n.a.	27.86	positive	no Ct	negative	29.12	80.50	B. garinii
19F1560	2019	Büren	51.5579	8.52247	North Rhine-Westphalia	n.a.	n.a.	no Ct	negative	n.a.	n.a.	n.a.	n.a.	no Ct	negative	n.a.	n.a.	no Ct	negative	n.a.	n.a.	n.a.	n.a.	n.a.
19F1561	2019	Büren	51.5579	8.52247	North Rhine-Westphalia	n.a.	n.a.	no Ct	negative	n.a.	n.a.	n.a.	n.a.	no Ct	negative	n.a.	n.a.	no Ct	negative	n.a.	n.a.	n.a.	n.a.	n.a.
19F1562	2019	Büren	51.5579	8.52247	North Rhine-Westphalia	n.a.	n.a.	no Ct	negative	n.a.	n.a.	n.a.	n.a.	no Ct	negative	n.a.	n.a.	no Ct	negative	n.a.	n.a.	n.a.	n.a.	n.a.
19F1563	2019	Büren	51.5579	8.52247	North Rhine-Westphalia	n.a.	n.a.	no Ct	negative	n.a.	n.a.	n.a.	n.a.	no Ct	negative	n.a.	n.a.	no Ct	negative	n.a.	n.a.	n.a.	n.a.	n.a.
19F1564	2019	Büren	51.5579	8.52247	North Rhine-Westphalia	n.a.	n.a.	no Ct	negative	n.a.	n.a.	n.a.	n.a.	no Ct	negative	n.a.	n.a.	no Ct	negative	n.a.	n.a.	n.a.	n.a.	n.a.
19F1565	2019	Büren	51.5579	8.52247	North Rhine-Westphalia	n.a.	n.a.	no Ct	negative	n.a.	n.a.	n.a.	n.a.	no Ct	negative	n.a.	n.a.	no Ct	negative	n.a.	n.a.	n.a.	n.a.	n.a.
19F1566	2019	Büren	51.5579	8.52247	North Rhine-Westphalia	n.a.	n.a.	no Ct	negative	n.a.	n.a.	n.a.	n.a.	no Ct	negative	n.a.	n.a.	no Ct	negative	n.a.	n.a.	n.a.	n.a.	n.a.
19F1567	2019	Büren	51.5579	8.52247	North Rhine-Westphalia	n.a.	n.a.	no Ct	negative	n.a.	n.a.	n.a.	n.a.	no Ct	negative	n.a.	n.a.	no Ct	negative	n.a.	n.a.	n.a.	n.a.	n.a.
19F1568	2019	Büren	51.5579	8.52247	North Rhine-Westphalia	n.a.	n.a.	no Ct	negative	n.a.	n.a.	n.a.	n.a.	no Ct	negative	n.a.	n.a.	no Ct	negative	n.a.	n.a.	n.a.	n.a.	n.a.
19F1569	2019	Büren	51.5579	8.52247	North Rhine-Westphalia	n.a.	n.a.	n.a.	n.a.	n.a.	n.a.	n.a.	n.a.	n.a.	n.a.	n.a.	n.a.	38.40	positive	34.4	positive	no Ct	None	n.a.
19F1570	2019	Büren	51.5579	8.52247	North Rhine-Westphalia	n.a.	n.a.	no Ct	negative	n.a.	n.a.	n.a.	n.a.	no Ct	negative	n.a.	n.a.	no Ct	negative	n.a.	n.a.	n.a.	n.a.	n.a.
19F1571	2019	Büren	51.5579	8.52247	North Rhine-Westphalia	n.a.	n.a.	no Ct	negative	n.a.	n.a.	n.a.	n.a.	no Ct	negative	n.a.	n.a.	no Ct	negative	n.a.	n.a.	n.a.	n.a.	n.a.
19F1572	2019	Büren	51.5579	8.52247	North Rhine-Westphalia	n.a.	n.a.	no Ct	negative	n.a.	n.a.	n.a.	n.a.	no Ct	negative	n.a.	n.a.	no Ct	negative	n.a.	n.a.	n.a.	n.a.	n.a.
19F1573	2019	Büren	51.5579	8.52247	North Rhine-Westphalia	n.a.	n.a.	n.a.	n.a.	n.a.	n.a.	n.a.	n.a.	n.a.	n.a.	n.a.	n.a.	32.04	positive	27.81	positive	39.13	79.50	B. garinii
19F1574/01	2019	Büren	51.5579	8.52247	North Rhine-Westphalia	n.a.	n.a.	no Ct	negative	n.a.	n.a.	n.a.	n.a.	no Ct	negative	n.a.	n.a.	no Ct	negative	n.a.	n.a.	n.a.	n.a.	n.a.
19F1584/01	2019	Büren	51.5579	8.52247	North Rhine-Westphalia	n.a.	n.a.	no Ct	negative	n.a.	n.a.	n.a.	n.a.	no Ct	negative	n.a.	n.a.	n.a.	n.a.	n.a.	n.a.	n.a.	n.a.	n.a.
19F1584/02	2019	Büren	51.5579	8.52247	North Rhine-Westphalia	n.a.	n.a.	37.47	negative	n.a.	n.a.	n.a.	n.a.	no Ct	negative	n.a.	n.a.	n.a.	n.a.	n.a.	n.a.	n.a.	n.a.	n.a.
19F1584/03	2019	Büren	51.5579	8.52247	North Rhine-Westphalia	n.a.	n.a.	37.35	negative	n.a.	n.a.	n.a.	n.a.	no Ct	negative	n.a.	n.a.	n.a.	n.a.	n.a.	n.a.	n.a.	n.a.	n.a.
19F1584/04	2019	Büren	51.5579	8.52247	North Rhine-Westphalia	n.a.	n.a.	35.42	negative	n.a.	n.a.	n.a.	n.a.	no Ct	negative	n.a.	n.a.	n.a.	n.a.	n.a.	n.a.	n.a.	n.a.	n.a.
19F1584/05	2019	Büren	51.5579	8.52247	North Rhine-Westphalia	n.a.	n.a.	36.74	negative	n.a.	n.a.	n.a.	n.a.	no Ct	negative	n.a.	n.a.	n.a.	n.a.	n.a.	n.a.	n.a.	n.a.	n.a.
19F1584/06	2019	Büren	51.5579	8.52247	North Rhine-Westphalia	n.a.	n.a.	23.92	positive	positive	positive	positive	R. helvetica	no Ct	negative	n.a.	n.a.	n.a.	n.a.	n.a.	n.a.	n.a.	n.a.	n.a.
19F1584/07	2019	Büren	51.5579	8.52247	North Rhine-Westphalia	n.a.	n.a.	23.99	positive	positive	positive	positive	R. helvetica	no Ct	negative	n.a.	n.a.	n.a.	n.a.	n.a.	n.a.	n.a.	n.a.	n.a.
19F1584/08	2019	Büren	51.5579	8.52247	North Rhine-Westphalia	n.a.	n.a.	no Ct	negative	n.a.	n.a.	n.a.	n.a.	no Ct	negative	n.a.	n.a.	n.a.	n.a.	n.a.	n.a.	n.a.	n.a.	n.a.
19F1584/09	2019	Büren	51.5579	8.52247	North Rhine-Westphalia	n.a.	n.a.	no Ct	negative	n.a.	n.a.	n.a.	n.a.	no Ct	negative	n.a.	n.a.	n.a.	n.a.	n.a.	n.a.	n.a.	n.a.	n.a.
19F1584/10	2019	Büren	51.5579	8.52247	North Rhine-Westphalia	n.a.	n.a.	no Ct	negative	n.a.	n.a.	n.a.	n.a.	no Ct	negative	n.a.	n.a.	n.a.	n.a.	n.a.	n.a.	n.a.	n.a.	n.a.
19F1585/01	2019	Büren	51.5579	8.52247	North Rhine-Westphalia	n.a.	n.a.	no Ct	negative	n.a.	n.a.	n.a.	n.a.	no Ct	negative	n.a.	n.a.	n.a.	n.a.	n.a.	n.a.	n.a.	n.a.	n.a.
19F1585/02	2019	Büren	51.5579	8.52247	North Rhine-Westphalia	n.a.	n.a.	no Ct	negative	n.a.	n.a.	n.a.	n.a.	no Ct	negative	n.a.	n.a.	n.a.	n.a.	n.a.	n.a.	n.a.	n.a.	n.a.
19F1585/03	2019	Büren	51.5579	8.52247	North Rhine-Westphalia	n.a.	n.a.	no Ct	negative	n.a.	n.a.	n.a.	n.a.	no Ct	negative	n.a.	n.a.	n.a.	n.a.	n.a.	n.a.	n.a.	n.a.	n.a.
19F1585/04	2019	Büren	51.5579	8.52247	North Rhine-Westphalia	n.a.	n.a.	no Ct	negative	n.a.	n.a.	n.a.	n.a.	no Ct	negative	n.a.	n.a.	n.a.	n.a.	n.a.	n.a.	n.a.	n.a.	n.a.
19F1585/05	2019	Büren	51.5579	8.52247	North Rhine-Westphalia	n.a.	n.a.	no Ct	negative	n.a.	n.a.	n.a.	n.a.	37.16	negative	n.a.	n.a.	n.a.	n.a.	n.a.	n.a.	n.a.	n.a.	n.a.
19F1585/06	2019	Büren	51.5579	8.52247	North Rhine-Westphalia	n.a.	n.a.	no Ct	negative	n.a.	n.a.	n.a.	n.a.	no Ct	negative	n.a.	n.a.	n.a.	n.a.	n.a.	n.a.	n.a.	n.a.	n.a.
19F1585/07	2019	Büren	51.5579	8.52247	North Rhine-Westphalia	n.a.	n.a.	no Ct	negative	n.a.	n.a.	n.a.	n.a.	no Ct	negative	n.a.	n.a.	n.a.	n.a.	n.a.	n.a.	n.a.	n.a.	n.a.
10F1098/01	2010	Holtum-Geest	53.0005	9.32639	Lower Saxony	no Ct	negative	no Ct	negative	n.a.	n.a.	n.a.	n.a.	no Ct	negative	n.a.	n.a.	no Ct	negative	n.a.	n.a.	n.a.	n.a.	n.a.
10F1098/02	2010	Holtum-Geest	53.0005	9.32639	Lower Saxony	no Ct	negative	no Ct	negative	n.a.	n.a.	n.a.	n.a.	no Ct	negative	n.a.	n.a.	no Ct	negative	n.a.	n.a.	n.a.	n.a.	n.a.
10F1098/03	2010	Holtum-Geest	53.0005	9.32639	Lower Saxony	no Ct	negative	no Ct	negative	n.a.	n.a.	n.a.	n.a.	no Ct	negative	n.a.	n.a.	no Ct	negative	n.a.	n.a.	n.a.	n.a.	n.a.
10F1141/01	2010	Holtum-Geest	53.0005	9.32639	Lower Saxony	no Ct	negative	no Ct	negative	n.a.	n.a.	n.a.	n.a.	no Ct	negative	n.a.	n.a.	no Ct	negative	n.a.	n.a.	n.a.	n.a.	n.a.
10F1141/02	2010	Holtum-Geest	53.0005	9.32639	Lower Saxony	no Ct	negative	no Ct	negative	n.a.	n.a.	n.a.	n.a.	no Ct	negative	n.a.	n.a.	no Ct	negative	n.a.	n.a.	n.a.	n.a.	n.a.
10F1141/03	2010	Holtum-Geest	53.0005	9.32639	Lower Saxony	no Ct	negative	30.38	positive	positive	positive	positive	R. helvetica	36.16	positive	no Ct	negative	no Ct	negative	n.a.	n.a.	n.a.	n.a.	n.a.
10F1141/04	2010	Holtum-Geest	53.0005	9.32639	Lower Saxony	no Ct	negative	no Ct	negative	n.a.	n.a.	n.a.	n.a.	no Ct	negative	n.a.	n.a.	no Ct	negative	n.a.	n.a.	n.a.	n.a.	n.a.
10F1141/05	2010	Holtum-Geest	53.0005	9.32639	Lower Saxony	no Ct	negative	28.22	positive	positive	positive	positive	R. helvetica	no Ct	negative	n.a.	n.a.	no Ct	negative	n.a.	n.a.	n.a.	n.a.	n.a.
10F1141/06	2010	Holtum-Geest	53.0005	9.32639	Lower Saxony	no Ct	negative	no Ct	negative	n.a.	n.a.	n.a.	n.a.	no Ct	negative	n.a.	n.a.	no Ct	negative	n.a.	n.a.	n.a.	n.a.	n.a.
10F1141/07	2010	Holtum-Geest	53.0005	9.32639	Lower Saxony	no Ct	negative	43.15	negative	n.a.	n.a.	n.a.	n.a.	no Ct	negative	n.a.	n.a.	no Ct	negative	n.a.	n.a.	n.a.	n.a.	n.a.
10F1141/08	2010	Holtum-Geest	53.0005	9.32639	Lower Saxony	no Ct	negative	43.20	negative	n.a.	n.a.	n.a.	n.a.	no Ct	negative	n.a.	n.a.	no Ct	negative	n.a.	n.a.	n.a.	n.a.	n.a.
10F1141/09	2010	Holtum-Geest	53.0005	9.32639	Lower Saxony	no Ct	negative	no Ct	negative	n.a.	n.a.	n.a.	n.a.	no Ct	negative	n.a.	n.a.	no Ct	negative	n.a.	n.a.	n.a.	n.a.	n.a.
10F1141/10	2010	Holtum-Geest	53.0005	9.32639	Lower Saxony	40.02	negative	no Ct	negative	n.a.	n.a.	n.a.	n.a.	no Ct	negative	n.a.	n.a.	no Ct	negative	n.a.	n.a.	n.a.	n.a.	n.a.
10F1142/01	2010	Holtum-Geest	53.0005	9.32639	Lower Saxony	no Ct	negative	no Ct	negative	n.a.	n.a.	n.a.	n.a.	no Ct	negative	n.a.	n.a.	no Ct	negative	n.a.	n.a.	n.a.	n.a.	n.a.
10F1142/02	2010	Holtum-Geest	53.0005	9.32639	Lower Saxony	no Ct	negative	28.77	positive	positive	positive	positive	R. helvetica	no Ct	negative	n.a.	n.a.	no Ct	negative	n.a.	n.a.	n.a.	n.a.	n.a.
10F1142/03	2010	Holtum-Geest	53.0005	9.32639	Lower Saxony	no Ct	negative	29.41	positive	positive	positive	positive	R. helvetica	no Ct	negative	n.a.	n.a.	no Ct	negative	n.a.	n.a.	n.a.	n.a.	n.a.
10F1142/04	2010	Holtum-Geest	53.0005	9.32639	Lower Saxony	no Ct	negative	28.72	positive	positive	positive	positive	R. helvetica	no Ct	negative	n.a.	n.a.	no Ct	negative	n.a.	n.a.	n.a.	n.a.	n.a.
10F1142/05	2010	Holtum-Geest	53.0005	9.32639	Lower Saxony	no Ct	negative	no Ct	negative	n.a.	n.a.	n.a.	n.a.	no Ct	negative	n.a.	n.a.	no Ct	negative	n.a.	n.a.	n.a.	n.a.	n.a.
10F1142/06	2010	Holtum-Geest	53.0005	9.32639	Lower Saxony	no Ct	negative	29.52	positive	positive	positive	negative	R. helvetica	no Ct	negative	n.a.	n.a.	no Ct	negative	n.a.	n.a.	n.a.	n.a.	n.a.
10F1142/07	2010	Holtum-Geest	53.0005	9.32639	Lower Saxony	no Ct	negative	no Ct	negative	n.a.	n.a.	n.a.	n.a.	no Ct	negative	n.a.	n.a.	no Ct	negative	n.a.	n.a.	n.a.	n.a.	n.a.
10F1142/08	2010	Holtum-Geest	53.0005	9.32639	Lower Saxony	no Ct	negative	no Ct	negative	n.a.	n.a.	n.a.	n.a.	no Ct	negative	n.a.	n.a.	no Ct	negative	n.a.	n.a.	n.a.	n.a.	n.a.
10F1142/09	2010	Holtum-Geest	53.0005	9.32639	Lower Saxony	no Ct	negative	no Ct	negative	n.a.	n.a.	n.a.	n.a.	no Ct	negative	n.a.	n.a.	no Ct	negative	n.a.	n.a.	n.a.	n.a.	n.a.
10F1142/10	2010	Holtum-Geest	53.0005	9.32639	Lower Saxony	no Ct	negative	no Ct	negative	n.a.	n.a.	n.a.	n.a.	no Ct	negative	n.a.	n.a.	no Ct	negative	n.a.	n.a.	n.a.	n.a.	n.a.
10F1144/01	2010	Holtum-Geest	53.0005	9.32639	Lower Saxony	n.a.	n.a.	n.a.	n.a.	n.a.	n.a.	n.a.	n.a.	n.a.	n.a.	n.a.	n.a.	19.94	positive	no Ct	negative	no Ct	none	n.a.
10F1144/02	2010	Holtum-Geest	53.0005	9.32639	Lower Saxony	n.a.	n.a.	n.a.	n.a.	n.a.	n.a.	n.a.	n.a.	n.a.	n.a.	n.a.	n.a.	33.79	positive	no Ct	negative	34.45	80.00	B. bavariensis
10F1144/03	2010	Holtum-Geest	53.0005	9.32639	Lower Saxony	no Ct	negative	no Ct	negative	n.a.	n.a.	n.a.	n.a.	no Ct	negative	n.a.	n.a.	no Ct	negative	n.a.	n.a.	n.a.	n.a.	n.a.
10F1144/04	2010	Holtum-Geest	53.0005	9.32639	Lower Saxony	no Ct	negative	no Ct	negative	n.a.	n.a.	n.a.	n.a.	no Ct	negative	n.a.	n.a.	no Ct	negative	n.a.	n.a.	n.a.	n.a.	n.a.
10F1144/05	2010	Holtum-Geest	53.0005	9.32639	Lower Saxony	no Ct	negative	no Ct	negative	n.a.	n.a.	n.a.	n.a.	no Ct	negative	n.a.	n.a.	no Ct	negative	n.a.	n.a.	n.a.	n.a.	n.a.
10F1144/06	2010	Holtum-Geest	53.0005	9.32639	Lower Saxony	no Ct	negative	no Ct	negative	n.a.	n.a.	n.a.	n.a.	no Ct	negative	n.a.	n.a.	no Ct	negative	n.a.	n.a.	n.a.	n.a.	n.a.
10F1144/07	2010	Holtum-Geest	53.0005	9.32639	Lower Saxony	no Ct	negative	no Ct	negative	n.a.	n.a.	n.a.	n.a.	no Ct	negative	n.a.	n.a.	no Ct	negative	n.a.	n.a.	n.a.	n.a.	n.a.
10F1144/08	2010	Holtum-Geest	53.0005	9.32639	Lower Saxony	no Ct	negative	no Ct	negative	n.a.	n.a.	n.a.	n.a.	no Ct	negative	n.a.	n.a.	no Ct	negative	n.a.	n.a.	n.a.	n.a.	n.a.
10F1144/09	2010	Holtum-Geest	53.0005	9.32639	Lower Saxony	no Ct	negative	no Ct	negative	n.a.	n.a.	n.a.	n.a.	no Ct	negative	n.a.	n.a.	no Ct	negative	n.a.	n.a.	n.a.	n.a.	n.a.
10F1144/10	2010	Holtum-Geest	53.0005	9.32639	Lower Saxony	no Ct	negative	no Ct	negative	n.a.	n.a.	n.a.	n.a.	no Ct	negative	n.a.	n.a.	no Ct	negative	n.a.	n.a.	n.a.	n.a.	n.a.
10F1145/01	2010	Holtum-Geest	53.0005	9.32639	Lower Saxony	no Ct	negative	no Ct	negative	n.a.	n.a.	n.a.	n.a.	no Ct	negative	n.a.	n.a.	no Ct	negative	n.a.	n.a.	n.a.	n.a.	n.a.
10F1145/02	2010	Holtum-Geest	53.0005	9.32639	Lower Saxony	no Ct	negative	no Ct	negative	n.a.	n.a.	n.a.	n.a.	no Ct	negative	n.a.	n.a.	no Ct	negative	n.a.	n.a.	n.a.	n.a.	n.a.
10F1145/03	2010	Holtum-Geest	53.0005	9.32639	Lower Saxony	no Ct	negative	no Ct	negative	n.a.	n.a.	n.a.	n.a.	no Ct	negative	n.a.	n.a.	no Ct	negative	n.a.	n.a.	n.a.	n.a.	n.a.
10F1145/04	2010	Holtum-Geest	53.0005	9.32639	Lower Saxony	no Ct	negative	no Ct	negative	n.a.	n.a.	n.a.	n.a.	no Ct	negative	n.a.	n.a.	no Ct	negative	n.a.	n.a.	n.a.	n.a.	n.a.
10F1145/05	2010	Holtum-Geest	53.0005	9.32639	Lower Saxony	no Ct	negative	43.53	negative	n.a.	n.a.	n.a.	n.a.	no Ct	negative	n.a.	n.a.	no Ct	negative	n.a.	n.a.	n.a.	n.a.	n.a.
10F1145/06	2010	Holtum-Geest	53.0005	9.32639	Lower Saxony	no Ct	negative	no Ct	negative	n.a.	n.a.	n.a.	n.a.	no Ct	negative	n.a.	n.a.	no Ct	negative	n.a.	n.a.	n.a.	n.a.	n.a.
10F1145/07	2010	Holtum-Geest	53.0005	9.32639	Lower Saxony	no Ct	negative	no Ct	negative	n.a.	n.a.	n.a.	n.a.	no Ct	negative	n.a.	n.a.	no Ct	negative	n.a.	n.a.	n.a.	n.a.	n.a.
10F1145/08	2010	Holtum-Geest	53.0005	9.32639	Lower Saxony	no Ct	negative	no Ct	negative	n.a.	n.a.	n.a.	n.a.	no Ct	negative	n.a.	n.a.	no Ct	negative	n.a.	n.a.	n.a.	n.a.	n.a.
10F1145/09	2010	Holtum-Geest	53.0005	9.32639	Lower Saxony	no Ct	negative	no Ct	negative	n.a.	n.a.	n.a.	n.a.	no Ct	negative	n.a.	n.a.	no Ct	negative	n.a.	n.a.	n.a.	n.a.	n.a.
10F1145/10	2010	Holtum-Geest	53.0005	9.32639	Lower Saxony	no Ct	negative	no Ct	negative	n.a.	n.a.	n.a.	n.a.	no Ct	negative	n.a.	n.a.	no Ct	negative	n.a.	n.a.	n.a.	n.a.	n.a.
10F1146/01	2010	Holtum-Geest	53.0005	9.32639	Lower Saxony	no Ct	negative	no Ct	negative	n.a.	n.a.	n.a.	n.a.	no Ct	negative	n.a.	n.a.	no Ct	negative	n.a.	n.a.	n.a.	n.a.	n.a.
10F1146/02	2010	Holtum-Geest	53.0005	9.32639	Lower Saxony	n.a.	n.a.	n.a.	n.a.	n.a.	n.a.	n.a.	n.a.	n.a.	n.a.	n.a.	n.a.	36.68	positive	no Ct	negative	no Ct	none	n.a.
10F1146/03	2010	Holtum-Geest	53.0005	9.32639	Lower Saxony	no Ct	negative	30.66	positive	positive	negative	positive	R. helvetica	no Ct	negative	n.a.	n.a.	no Ct	negative	n.a.	n.a.	n.a.	n.a.	n.a.
10F1146/04	2010	Holtum-Geest	53.0005	9.32639	Lower Saxony	no Ct	negative	no Ct	negative	n.a.	n.a.	n.a.	n.a.	no Ct	negative	n.a.	n.a.	no Ct	negative	n.a.	n.a.	n.a.	n.a.	n.a.
10F1146/05	2010	Holtum-Geest	53.0005	9.32639	Lower Saxony	40.25	negative	no Ct	negative	n.a.	n.a.	n.a.	n.a.	no Ct	negative	n.a.	n.a.	no Ct	negative	n.a.	n.a.	n.a.	n.a.	n.a.
10F1146/06	2010	Holtum-Geest	53.0005	9.32639	Lower Saxony	no Ct	negative	no Ct	negative	n.a.	n.a.	n.a.	n.a.	no Ct	negative	n.a.	n.a.	no Ct	negative	n.a.	n.a.	n.a.	n.a.	n.a.
10F1146/07	2010	Holtum-Geest	53.0005	9.32639	Lower Saxony	no Ct	negative	no Ct	negative	n.a.	n.a.	n.a.	n.a.	no Ct	negative	n.a.	n.a.	no Ct	negative	n.a.	n.a.	n.a.	n.a.	n.a.
10F1146/08	2010	Holtum-Geest	53.0005	9.32639	Lower Saxony	no Ct	negative	no Ct	negative	n.a.	n.a.	n.a.	n.a.	no Ct	negative	n.a.	n.a.	no Ct	negative	n.a.	n.a.	n.a.	n.a.	n.a.
10F1146/09	2010	Holtum-Geest	53.0005	9.32639	Lower Saxony	no Ct	negative	no Ct	negative	n.a.	n.a.	n.a.	n.a.	no Ct	negative	n.a.	n.a.	no Ct	negative	n.a.	n.a.	n.a.	n.a.	n.a.
10F1146/10	2010	Holtum-Geest	53.0005	9.32639	Lower Saxony	no Ct	negative	no Ct	negative	n.a.	n.a.	n.a.	n.a.	37.09	positive	no Ct	negative	no Ct	negative	n.a.	n.a.	n.a.	n.a.	n.a.
10F1147/01	2010	Holtum-Geest	53.0005	9.32639	Lower Saxony	no Ct	negative	no Ct	negative	n.a.	n.a.	n.a.	n.a.	no Ct	negative	n.a.	n.a.	no Ct	negative	n.a.	n.a.	n.a.	n.a.	n.a.
10F1147/02	2010	Holtum-Geest	53.0005	9.32639	Lower Saxony	no Ct	negative	no Ct	negative	n.a.	n.a.	n.a.	n.a.	39.56	negative	n.a.	n.a.	no Ct	negative	n.a.	n.a.	n.a.	n.a.	n.a.
10F1147/03	2010	Holtum-Geest	53.0005	9.32639	Lower Saxony	no Ct	negative	no Ct	negative	n.a.	n.a.	n.a.	n.a.	no Ct	negative	n.a.	n.a.	no Ct	negative	n.a.	n.a.	n.a.	n.a.	n.a.
10F1147/04	2010	Holtum-Geest	53.0005	9.32639	Lower Saxony	no Ct	negative	no Ct	negative	n.a.	n.a.	n.a.	n.a.	no Ct	negative	n.a.	n.a.	no Ct	negative	n.a.	n.a.	n.a.	n.a.	n.a.
10F1147/05	2010	Holtum-Geest	53.0005	9.32639	Lower Saxony	no Ct	negative	no Ct	negative	n.a.	n.a.	n.a.	n.a.	no Ct	negative	n.a.	n.a.	no Ct	negative	n.a.	n.a.	n.a.	n.a.	n.a.
10F1147/06	2010	Holtum-Geest	53.0005	9.32639	Lower Saxony	no Ct	negative	43.11	negative	n.a.	n.a.	n.a.	n.a.	no Ct	negative	n.a.	n.a.	no Ct	negative	n.a.	n.a.	n.a.	n.a.	n.a.
10F1147/07	2010	Holtum-Geest	53.0005	9.32639	Lower Saxony	no Ct	negative	29.92	positive	positive	positive	positive	R. helvetica	no Ct	negative	n.a.	n.a.	no Ct	negative	n.a.	n.a.	n.a.	n.a.	n.a.
10F1147/08	2010	Holtum-Geest	53.0005	9.32639	Lower Saxony	no Ct	negative	no Ct	negative	n.a.	n.a.	n.a.	n.a.	39.58	negative	n.a.	n.a.	no Ct	negative	n.a.	n.a.	n.a.	n.a.	n.a.
10F1147/09	2010	Holtum-Geest	53.0005	9.32639	Lower Saxony	38.95	negative	no Ct	negative	n.a.	n.a.	n.a.	n.a.	no Ct	negative	n.a.	n.a.	no Ct	negative	n.a.	n.a.	n.a.	n.a.	n.a.
10F1147/10	2010	Holtum-Geest	53.0005	9.32639	Lower Saxony	no Ct	negative	no Ct	negative	n.a.	n.a.	n.a.	n.a.	no Ct	negative	n.a.	n.a.	no Ct	negative	n.a.	n.a.	n.a.	n.a.	n.a.
10F1151/01	2010	Holtum-Geest	53.0005	9.32639	Lower Saxony	no Ct	negative	42.21	negative	n.a.	n.a.	n.a.	n.a.	no Ct	negative	n.a.	n.a.	no Ct	negative	n.a.	n.a.	n.a.	n.a.	n.a.
10F1151/02	2010	Holtum-Geest	53.0005	9.32639	Lower Saxony	no Ct	negative	no Ct	negative	n.a.	n.a.	n.a.	n.a.	no Ct	negative	n.a.	n.a.	no Ct	negative	n.a.	n.a.	n.a.	n.a.	n.a.
10F1151/03	2010	Holtum-Geest	53.0005	9.32639	Lower Saxony	no Ct	negative	no Ct	negative	n.a.	n.a.	n.a.	n.a.	no Ct	negative	n.a.	n.a.	no Ct	negative	n.a.	n.a.	n.a.	n.a.	n.a.
10F1151/04	2010	Holtum-Geest	53.0005	9.32639	Lower Saxony	no Ct	negative	44.36	negative	n.a.	n.a.	n.a.	n.a.	no Ct	negative	n.a.	n.a.	no Ct	negative	n.a.	n.a.	n.a.	n.a.	n.a.
10F1151/05	2010	Holtum-Geest	53.0005	9.32639	Lower Saxony	no Ct	negative	33.86	positive	positive	negative	positive	R. helvetica	no Ct	negative	n.a.	n.a.	no Ct	negative	n.a.	n.a.	n.a.	n.a.	n.a.
10F1151/06	2010	Holtum-Geest	53.0005	9.32639	Lower Saxony	no Ct	negative	no Ct	negative	n.a.	n.a.	n.a.	n.a.	no Ct	negative	n.a.	n.a.	no Ct	negative	n.a.	n.a.	n.a.	n.a.	n.a.
10F1151/07	2010	Holtum-Geest	53.0005	9.32639	Lower Saxony	no Ct	negative	no Ct	negative	n.a.	n.a.	n.a.	n.a.	no Ct	negative	n.a.	n.a.	no Ct	negative	n.a.	n.a.	n.a.	n.a.	n.a.
10F1151/08	2010	Holtum-Geest	53.0005	9.32639	Lower Saxony	39.16	negative	no Ct	negative	n.a.	n.a.	n.a.	n.a.	no Ct	negative	n.a.	n.a.	no Ct	negative	n.a.	n.a.	n.a.	n.a.	n.a.
10F1151/09	2010	Holtum-Geest	53.0005	9.32639	Lower Saxony	no Ct	negative	no Ct	negative	n.a.	n.a.	n.a.	n.a.	no Ct	negative	n.a.	n.a.	no Ct	negative	n.a.	n.a.	n.a.	n.a.	n.a.
10F1151/10	2010	Holtum-Geest	53.0005	9.32639	Lower Saxony	no Ct	negative	no Ct	negative	n.a.	n.a.	n.a.	n.a.	no Ct	negative	n.a.	n.a.	no Ct	negative	n.a.	n.a.	n.a.	n.a.	n.a.
10F1152/01	2010	Holtum-Geest	53.0005	9.32639	Lower Saxony	no Ct	negative	no Ct	negative	n.a.	n.a.	n.a.	n.a.	no Ct	negative	n.a.	n.a.	no Ct	negative	n.a.	n.a.	n.a.	n.a.	n.a.
10F1152/02	2010	Holtum-Geest	53.0005	9.32639	Lower Saxony	no Ct	negative	no Ct	negative	n.a.	n.a.	n.a.	n.a.	no Ct	negative	n.a.	n.a.	no Ct	negative	n.a.	n.a.	n.a.	n.a.	n.a.
10F1152/03	2010	Holtum-Geest	53.0005	9.32639	Lower Saxony	no Ct	negative	no Ct	negative	n.a.	n.a.	n.a.	n.a.	no Ct	negative	n.a.	n.a.	no Ct	negative	n.a.	n.a.	n.a.	n.a.	n.a.
10F1152/04	2010	Holtum-Geest	53.0005	9.32639	Lower Saxony	n.a.	n.a.	n.a.	n.a.	n.a.	n.a.	n.a.	n.a.	n.a.	n.a.	n.a.	n.a.	32.35	positive	no Ct	negative	33.36	81.00	B. afzelii
10F1152/05	2010	Holtum-Geest	53.0005	9.32639	Lower Saxony	no Ct	negative	no Ct	negative	n.a.	n.a.	n.a.	n.a.	no Ct	negative	n.a.	n.a.	no Ct	negative	n.a.	n.a.	n.a.	n.a.	n.a.
10F1152/06	2010	Holtum-Geest	53.0005	9.32639	Lower Saxony	no Ct	negative	no Ct	negative	n.a.	n.a.	n.a.	n.a.	no Ct	negative	n.a.	n.a.	no Ct	negative	n.a.	n.a.	n.a.	n.a.	n.a.
10F1152/07	2010	Holtum-Geest	53.0005	9.32639	Lower Saxony	no Ct	negative	no Ct	negative	n.a.	n.a.	n.a.	n.a.	no Ct	negative	n.a.	n.a.	no Ct	negative	n.a.	n.a.	n.a.	n.a.	n.a.
10F1152/08	2010	Holtum-Geest	53.0005	9.32639	Lower Saxony	no Ct	negative	31.80	positive	negative	positive	positive	R. helvetica	no Ct	negative	n.a.	n.a.	no Ct	negative	n.a.	n.a.	n.a.	n.a.	n.a.
10F1152/09	2010	Holtum-Geest	53.0005	9.32639	Lower Saxony	no Ct	negative	no Ct	negative	n.a.	n.a.	n.a.	n.a.	no Ct	negative	n.a.	n.a.	no Ct	negative	n.a.	n.a.	n.a.	n.a.	n.a.
10F1152/10	2010	Holtum-Geest	53.0005	9.32639	Lower Saxony	no Ct	negative	no Ct	negative	n.a.	n.a.	n.a.	n.a.	no Ct	negative	n.a.	n.a.	28.57	positive	n.a.	n.a.	n.a.	n.a.	n.a.
10F1153/01	2010	Holtum-Geest	53.0005	9.32639	Lower Saxony	no Ct	negative	no Ct	negative	n.a.	n.a.	n.a.	n.a.	no Ct	negative	n.a.	n.a.	no Ct	negative	n.a.	n.a.	n.a.	n.a.	n.a.
10F1153/02	2010	Holtum-Geest	53.0005	9.32639	Lower Saxony	38.65	negative	no Ct	negative	n.a.	n.a.	n.a.	n.a.	no Ct	negative	n.a.	n.a.	35.93	positive	n.a.	n.a.	n.a.	n.a.	n.a.
10F1153/03	2010	Holtum-Geest	53.0005	9.32639	Lower Saxony	38.56	negative	no Ct	negative	n.a.	n.a.	n.a.	n.a.	no Ct	negative	n.a.	n.a.	no Ct	negative	n.a.	n.a.	n.a.	n.a.	n.a.
10F1153/04	2010	Holtum-Geest	53.0005	9.32639	Lower Saxony	no Ct	negative	no Ct	negative	n.a.	n.a.	n.a.	n.a.	no Ct	negative	n.a.	n.a.	no Ct	negative	n.a.	n.a.	n.a.	n.a.	n.a.
10F1153/05	2010	Holtum-Geest	53.0005	9.32639	Lower Saxony	n.a.	n.a.	n.a.	n.a.	n.a.	n.a.	n.a.	n.a.	n.a.	n.a.	n.a.	n.a.	32.72	positive	no Ct	negative	34.78	80.00	B. garinii
10F1153/06	2010	Holtum-Geest	53.0005	9.32639	Lower Saxony	n.a.	n.a.	n.a.	n.a.	n.a.	n.a.	n.a.	n.a.	n.a.	n.a.	n.a.	n.a.	38.08	positive	35.22	positive	41.47	73.00	n.a.
10F1153/07	2010	Holtum-Geest	53.0005	9.32639	Lower Saxony	n.a.	n.a.	n.a.	n.a.	n.a.	n.a.	n.a.	n.a.	n.a.	n.a.	n.a.	n.a.	33.10	positive	no Ct	negative	36.29	81.00	B. afzelii
10F1153/08	2010	Holtum-Geest	53.0005	9.32639	Lower Saxony	no Ct	negative	no Ct	negative	n.a.	n.a.	n.a.	n.a.	no Ct	negative	n.a.	n.a.	no Ct	negative	n.a.	n.a.	n.a.	n.a.	n.a.
10F1153/09	2010	Holtum-Geest	53.0005	9.32639	Lower Saxony	no Ct	negative	no Ct	negative	n.a.	n.a.	n.a.	n.a.	39.51	negative	n.a.	n.a.	no Ct	negative	n.a.	n.a.	n.a.	n.a.	n.a.
10F1153/10	2010	Holtum-Geest	53.0005	9.32639	Lower Saxony	no Ct	negative	no Ct	negative	n.a.	n.a.	n.a.	n.a.	no Ct	negative	n.a.	n.a.	no Ct	negative	n.a.	n.a.	n.a.	n.a.	n.a.
10F1154/02	2010	Holtum-Geest	53.0005	9.32639	Lower Saxony	no Ct	negative	no Ct	negative	n.a.	n.a.	n.a.	n.a.	no Ct	negative	n.a.	n.a.	no Ct	negative	n.a.	n.a.	n.a.	n.a.	n.a.
10F1154/03	2010	Holtum-Geest	53.0005	9.32639	Lower Saxony	no Ct	negative	no Ct	negative	n.a.	n.a.	n.a.	n.a.	no Ct	negative	n.a.	n.a.	no Ct	negative	n.a.	n.a.	n.a.	n.a.	n.a.
10F1154/04	2010	Holtum-Geest	53.0005	9.32639	Lower Saxony	no Ct	negative	no Ct	negative	n.a.	n.a.	n.a.	n.a.	no Ct	negative	n.a.	n.a.	no Ct	negative	n.a.	n.a.	n.a.	n.a.	n.a.
10F1154/06	2010	Holtum-Geest	53.0005	9.32639	Lower Saxony	no Ct	negative	no Ct	negative	n.a.	n.a.	n.a.	n.a.	no Ct	negative	n.a.	n.a.	no Ct	negative	n.a.	n.a.	n.a.	n.a.	n.a.
10F1154/07	2010	Holtum-Geest	53.0005	9.32639	Lower Saxony	no Ct	negative	no Ct	negative	n.a.	n.a.	n.a.	n.a.	no Ct	negative	n.a.	n.a.	no Ct	negative	n.a.	n.a.	n.a.	n.a.	n.a.
10F1154/08	2010	Holtum-Geest	53.0005	9.32639	Lower Saxony	no Ct	negative	no Ct	negative	n.a.	n.a.	n.a.	n.a.	no Ct	negative	n.a.	n.a.	no Ct	negative	n.a.	n.a.	n.a.	n.a.	n.a.
10F1154/09	2010	Holtum-Geest	53.0005	9.32639	Lower Saxony	no Ct	negative	no Ct	negative	n.a.	n.a.	n.a.	n.a.	no Ct	negative	n.a.	n.a.	no Ct	negative	n.a.	n.a.	n.a.	n.a.	n.a.
10F1154/10a	2010	Holtum-Geest	53.0005	9.32639	Lower Saxony	no Ct	negative	no Ct	negative	n.a.	n.a.	n.a.	n.a.	no Ct	negative	n.a.	n.a.	no Ct	negative	n.a.	n.a.	n.a.	n.a.	n.a.
10F1154/10b	2010	Holtum-Geest	53.0005	9.32639	Lower Saxony	no Ct	negative	no Ct	negative	n.a.	n.a.	n.a.	n.a.	no Ct	negative	n.a.	n.a.	33.49	positive	n.a.	n.a.	n.a.	n.a.	n.a.
10F1155/01	2010	Holtum-Geest	53.0005	9.32639	Lower Saxony	no Ct	negative	no Ct	negative	n.a.	n.a.	n.a.	n.a.	no Ct	negative	n.a.	n.a.	no Ct	negative	n.a.	n.a.	n.a.	n.a.	n.a.
10F0734/1	2010	Holtum-Geest	53.0005	9.32639	Lower Saxony	n.a.	n.a.	no Ct	negative	n.a.	n.a.	n.a.	n.a.	no Ct	negative	n.a.	n.a.	n.a.	n.a.	n.a.	n.a.	n.a.	n.a.	n.a.
10F0734/2	2010	Holtum-Geest	53.0005	9.32639	Lower Saxony	n.a.	n.a.	no Ct	negative	n.a.	n.a.	n.a.	n.a.	no Ct	negative	n.a.	n.a.	n.a.	n.a.	n.a.	n.a.	n.a.	n.a.	n.a.
10F0734/3	2010	Holtum-Geest	53.0005	9.32639	Lower Saxony	n.a.	n.a.	no Ct	negative	n.a.	n.a.	n.a.	n.a.	no Ct	negative	n.a.	n.a.	n.a.	n.a.	n.a.	n.a.	n.a.	n.a.	n.a.
10F0734/4	2010	Holtum-Geest	53.0005	9.32639	Lower Saxony	n.a.	n.a.	no Ct	negative	n.a.	n.a.	n.a.	n.a.	no Ct	negative	n.a.	n.a.	n.a.	n.a.	n.a.	n.a.	n.a.	n.a.	n.a.
10F0734/5	2010	Holtum-Geest	53.0005	9.32639	Lower Saxony	n.a.	n.a.	no Ct	negative	n.a.	n.a.	n.a.	n.a.	no Ct	negative	n.a.	n.a.	n.a.	n.a.	n.a.	n.a.	n.a.	n.a.	n.a.
10F0734/6	2010	Holtum-Geest	53.0005	9.32639	Lower Saxony	n.a.	n.a.	23.19	positive	n.a.	n.a.	n.a.	n.a.	no Ct	negative	n.a.	n.a.	n.a.	n.a.	n.a.	n.a.	n.a.	n.a.	n.a.
10F0734/7	2010	Holtum-Geest	53.0005	9.32639	Lower Saxony	n.a.	n.a.	37.32	positive	positive	positive	positive	R. helvetica	no Ct	negative	n.a.	n.a.	n.a.	n.a.	n.a.	n.a.	n.a.	n.a.	n.a.
10F0734/8	2010	Holtum-Geest	53.0005	9.32639	Lower Saxony	n.a.	n.a.	no Ct	negative	n.a.	n.a.	n.a.	n.a.	no Ct	negative	n.a.	n.a.	n.a.	n.a.	n.a.	n.a.	n.a.	n.a.	n.a.
10F0734/9	2010	Holtum-Geest	53.0005	9.32639	Lower Saxony	n.a.	n.a.	no Ct	negative	n.a.	n.a.	n.a.	n.a.	no Ct	negative	n.a.	n.a.	n.a.	n.a.	n.a.	n.a.	n.a.	n.a.	n.a.
10F0734/10	2010	Holtum-Geest	53.0005	9.32639	Lower Saxony	n.a.	n.a.	37.36	negative	n.a.	n.a.	n.a.	n.a.	no Ct	negative	n.a.	n.a.	n.a.	n.a.	n.a.	n.a.	n.a.	n.a.	n.a.
19F1332	2019	Holtum-Geest	53.0005	9.32639	Lower Saxony	n.a.	n.a.	no Ct	negative	n.a.	n.a.	n.a.	n.a.	no Ct	negative	n.a.	n.a.	no Ct	negative	n.a.	n.a.	n.a.	n.a.	n.a.
19F1333	2019	Holtum-Geest	53.0005	9.32639	Lower Saxony	n.a.	n.a.	no Ct	negative	n.a.	n.a.	n.a.	n.a.	no Ct	negative	n.a.	n.a.	no Ct	negative	n.a.	n.a.	n.a.	n.a.	n.a.
19F1334	2019	Holtum-Geest	53.0005	9.32639	Lower Saxony	n.a.	n.a.	no Ct	negative	n.a.	n.a.	n.a.	n.a.	no Ct	negative	n.a.	n.a.	no Ct	negative	n.a.	n.a.	n.a.	n.a.	n.a.
19F1335	2019	Holtum-Geest	53.0005	9.32639	Lower Saxony	n.a.	n.a.	no Ct	negative	n.a.	n.a.	n.a.	n.a.	no Ct	negative	n.a.	n.a.	no Ct	negative	n.a.	n.a.	n.a.	n.a.	n.a.
19F1336	2019	Holtum-Geest	53.0005	9.32639	Lower Saxony	n.a.	n.a.	no Ct	negative	n.a.	n.a.	n.a.	n.a.	no Ct	negative	n.a.	n.a.	no Ct	negative	n.a.	n.a.	n.a.	n.a.	n.a.
19F1337	2019	Holtum-Geest	53.0005	9.32639	Lower Saxony	n.a.	n.a.	no Ct	negative	n.a.	n.a.	n.a.	n.a.	no Ct	negative	n.a.	n.a.	no Ct	negative	n.a.	n.a.	n.a.	n.a.	n.a.
19F1338	2019	Holtum-Geest	53.0005	9.32639	Lower Saxony	n.a.	n.a.	no Ct	negative	n.a.	n.a.	n.a.	n.a.	no Ct	negative	n.a.	n.a.	no Ct	negative	n.a.	n.a.	n.a.	n.a.	n.a.
19F1339	2019	Holtum-Geest	53.0005	9.32639	Lower Saxony	n.a.	n.a.	no Ct	negative	n.a.	n.a.	n.a.	n.a.	no Ct	negative	n.a.	n.a.	no Ct	negative	n.a.	n.a.	n.a.	n.a.	n.a.
19F1340	2019	Holtum-Geest	53.0005	9.32639	Lower Saxony	n.a.	n.a.	no Ct	negative	n.a.	n.a.	n.a.	n.a.	no Ct	negative	n.a.	n.a.	no Ct	negative	n.a.	n.a.	n.a.	n.a.	n.a.
19F1341	2019	Holtum-Geest	53.0005	9.32639	Lower Saxony	n.a.	n.a.	40.48	negative	n.a.	n.a.	n.a.	n.a.	38.49	negative	n.a.	n.a.	no Ct	negative	n.a.	n.a.	n.a.	n.a.	n.a.
19F1342	2019	Holtum-Geest	53.0005	9.32639	Lower Saxony	n.a.	n.a.	n.a.	n.a.	n.a.	n.a.	n.a.	n.a.	n.a.	n.a.	n.a.	n.a.	32.25	positive	no Ct	negative	39.47	81.00	B. valaisiana
19F1343	2019	Holtum-Geest	53.0005	9.32639	Lower Saxony	n.a.	n.a.	no Ct	negative	n.a.	n.a.	n.a.	n.a.	38.45	negative	n.a.	n.a.	no Ct	negative	n.a.	n.a.	n.a.	n.a.	n.a.
19F1344	2019	Holtum-Geest	53.0005	9.32639	Lower Saxony	n.a.	n.a.	n.a.	n.a.	n.a.	n.a.	n.a.	n.a.	n.a.	n.a.	n.a.	n.a.	35.07	negative	n.a.	n.a.	n.a.	n.a.	n.a.
19F1345	2019	Holtum-Geest	53.0005	9.32639	Lower Saxony	n.a.	n.a.	no Ct	negative	n.a.	n.a.	n.a.	n.a.	no Ct	negative	n.a.	n.a.	no Ct	negative	n.a.	n.a.	n.a.	n.a.	n.a.
19F1346	2019	Holtum-Geest	53.0005	9.32639	Lower Saxony	n.a.	n.a.	no Ct	negative	n.a.	n.a.	n.a.	n.a.	no Ct	negative	n.a.	n.a.	no Ct	negative	n.a.	n.a.	n.a.	n.a.	n.a.
19F1347	2019	Holtum-Geest	53.0005	9.32639	Lower Saxony	n.a.	n.a.	n.a.	n.a.	n.a.	n.a.	n.a.	n.a.	n.a.	n.a.	n.a.	n.a.	38.29	positive	no Ct	negative	no Ct	None	n.a.
19F1348	2019	Holtum-Geest	53.0005	9.32639	Lower Saxony	n.a.	n.a.	no Ct	negative	n.a.	n.a.	n.a.	n.a.	no Ct	negative	n.a.	n.a.	no Ct	negative	n.a.	n.a.	n.a.	n.a.	n.a.
19F1349	2019	Holtum-Geest	53.0005	9.32639	Lower Saxony	n.a.	n.a.	no Ct	negative	n.a.	n.a.	n.a.	n.a.	no Ct	negative	n.a.	n.a.	no Ct	negative	n.a.	n.a.	n.a.	n.a.	n.a.
19F1350	2019	Holtum-Geest	53.0005	9.32639	Lower Saxony	n.a.	n.a.	no Ct	negative	n.a.	n.a.	n.a.	n.a.	no Ct	negative	n.a.	n.a.	no Ct	negative	n.a.	n.a.	n.a.	n.a.	n.a.
19F1351	2019	Holtum-Geest	53.0005	9.32639	Lower Saxony	n.a.	n.a.	n.a.	n.a.	n.a.	n.a.	n.a.	n.a.	n.a.	n.a.	n.a.	n.a.	33.08	positive	no Ct	negative	36	80.50	B. garinii
19F1352	2019	Holtum-Geest	53.0005	9.32639	Lower Saxony	n.a.	n.a.	no Ct	negative	n.a.	n.a.	n.a.	n.a.	no Ct	negative	n.a.	n.a.	no Ct	negative	n.a.	n.a.	n.a.	n.a.	n.a.
19F1353	2019	Holtum-Geest	53.0005	9.32639	Lower Saxony	n.a.	n.a.	no Ct	negative	n.a.	n.a.	n.a.	n.a.	no Ct	negative	n.a.	n.a.	no Ct	negative	n.a.	n.a.	n.a.	n.a.	n.a.
19F1354	2019	Holtum-Geest	53.0005	9.32639	Lower Saxony	n.a.	n.a.	no Ct	negative	n.a.	n.a.	n.a.	n.a.	no Ct	negative	n.a.	n.a.	no Ct	negative	n.a.	n.a.	n.a.	n.a.	n.a.
19F1355	2019	Holtum-Geest	53.0005	9.32639	Lower Saxony	n.a.	n.a.	no Ct	negative	n.a.	n.a.	n.a.	n.a.	no Ct	negative	n.a.	n.a.	no Ct	negative	n.a.	n.a.	n.a.	n.a.	n.a.
19F1356	2019	Holtum-Geest	53.0005	9.32639	Lower Saxony	n.a.	n.a.	no Ct	negative	n.a.	n.a.	n.a.	n.a.	34.85	positive	30.97	positive	no Ct	negative	n.a.	n.a.	n.a.	n.a.	n.a.
19F1357	2019	Holtum-Geest	53.0005	9.32639	Lower Saxony	n.a.	n.a.	no Ct	negative	n.a.	n.a.	n.a.	n.a.	no Ct	negative	n.a.	n.a.	no Ct	negative	n.a.	n.a.	n.a.	n.a.	n.a.
19F1358	2019	Holtum-Geest	53.0005	9.32639	Lower Saxony	n.a.	n.a.	no Ct	negative	n.a.	n.a.	n.a.	n.a.	no Ct	negative	n.a.	n.a.	no Ct	negative	n.a.	n.a.	n.a.	n.a.	n.a.
19F1359	2019	Holtum-Geest	53.0005	9.32639	Lower Saxony	n.a.	n.a.	no Ct	negative	n.a.	n.a.	n.a.	n.a.	no Ct	negative	n.a.	n.a.	no Ct	negative	n.a.	n.a.	n.a.	n.a.	n.a.
19F1360	2019	Holtum-Geest	53.0005	9.32639	Lower Saxony	n.a.	n.a.	no Ct	negative	n.a.	n.a.	n.a.	n.a.	no Ct	negative	n.a.	n.a.	no Ct	negative	n.a.	n.a.	n.a.	n.a.	n.a.
19F1361	2019	Holtum-Geest	53.0005	9.32639	Lower Saxony	n.a.	n.a.	no Ct	negative	n.a.	n.a.	n.a.	n.a.	no Ct	negative	n.a.	n.a.	no Ct	negative	n.a.	n.a.	n.a.	n.a.	n.a.
19F1362	2019	Holtum-Geest	53.0005	9.32639	Lower Saxony	n.a.	n.a.	26.56	positive	positive	positive	negative	R. helvetica	no Ct	negative	n.a.	n.a.	no Ct	negative	n.a.	n.a.	n.a.	n.a.	n.a.
19F1363	2019	Holtum-Geest	53.0005	9.32639	Lower Saxony	n.a.	n.a.	no Ct	negative	n.a.	n.a.	n.a.	n.a.	no Ct	negative	n.a.	n.a.	no Ct	negative	n.a.	n.a.	n.a.	n.a.	n.a.
19F1364	2019	Holtum-Geest	53.0005	9.32639	Lower Saxony	n.a.	n.a.	no Ct	negative	n.a.	n.a.	n.a.	n.a.	no Ct	negative	n.a.	n.a.	no Ct	negative	n.a.	n.a.	n.a.	n.a.	n.a.
19F1365	2019	Holtum-Geest	53.0005	9.32639	Lower Saxony	n.a.	n.a.	no Ct	negative	n.a.	n.a.	n.a.	n.a.	no Ct	negative	n.a.	n.a.	no Ct	negative	n.a.	n.a.	n.a.	n.a.	n.a.
19F1366	2019	Holtum-Geest	53.0005	9.32639	Lower Saxony	n.a.	n.a.	no Ct	negative	n.a.	n.a.	n.a.	n.a.	no Ct	negative	n.a.	n.a.	no Ct	negative	n.a.	n.a.	n.a.	n.a.	n.a.
19F1367	2019	Holtum-Geest	53.0005	9.32639	Lower Saxony	n.a.	n.a.	no Ct	negative	n.a.	n.a.	n.a.	n.a.	no Ct	negative	n.a.	n.a.	no Ct	negative	n.a.	n.a.	n.a.	n.a.	n.a.
19F1368	2019	Holtum-Geest	53.0005	9.32639	Lower Saxony	n.a.	n.a.	no Ct	negative	n.a.	n.a.	n.a.	n.a.	no Ct	negative	n.a.	n.a.	no Ct	negative	n.a.	n.a.	n.a.	n.a.	n.a.
19F1369	2019	Holtum-Geest	53.0005	9.32639	Lower Saxony	n.a.	n.a.	no Ct	negative	n.a.	n.a.	n.a.	n.a.	no Ct	negative	n.a.	n.a.	no Ct	negative	n.a.	n.a.	n.a.	n.a.	n.a.
19F1370	2019	Holtum-Geest	53.0005	9.32639	Lower Saxony	n.a.	n.a.	no Ct	negative	n.a.	n.a.	n.a.	n.a.	no Ct	negative	n.a.	n.a.	no Ct	negative	n.a.	n.a.	n.a.	n.a.	n.a.
19F1371	2019	Holtum-Geest	53.0005	9.32639	Lower Saxony	n.a.	n.a.	no Ct	negative	n.a.	n.a.	n.a.	n.a.	no Ct	negative	n.a.	n.a.	no Ct	negative	n.a.	n.a.	n.a.	n.a.	n.a.
19F1372	2019	Holtum-Geest	53.0005	9.32639	Lower Saxony	n.a.	n.a.	no Ct	negative	n.a.	n.a.	n.a.	n.a.	no Ct	negative	n.a.	n.a.	no Ct	negative	n.a.	n.a.	n.a.	n.a.	n.a.
19F1373	2019	Holtum-Geest	53.0005	9.32639	Lower Saxony	n.a.	n.a.	no Ct	negative	n.a.	n.a.	n.a.	n.a.	no Ct	negative	n.a.	n.a.	no Ct	negative	n.a.	n.a.	n.a.	n.a.	n.a.
19F1374	2019	Holtum-Geest	53.0005	9.32639	Lower Saxony	n.a.	n.a.	no Ct	negative	n.a.	n.a.	n.a.	n.a.	no Ct	negative	n.a.	n.a.	no Ct	negative	n.a.	n.a.	n.a.	n.a.	n.a.
19F1375	2019	Holtum-Geest	53.0005	9.32639	Lower Saxony	n.a.	n.a.	no Ct	negative	n.a.	n.a.	n.a.	n.a.	no Ct	negative	n.a.	n.a.	no Ct	negative	n.a.	n.a.	n.a.	n.a.	n.a.
19F1376	2019	Holtum-Geest	53.0005	9.32639	Lower Saxony	n.a.	n.a.	no Ct	negative	n.a.	n.a.	n.a.	n.a.	no Ct	negative	n.a.	n.a.	no Ct	negative	n.a.	n.a.	n.a.	n.a.	n.a.
19F1377	2019	Holtum-Geest	53.0005	9.32639	Lower Saxony	n.a.	n.a.	no Ct	negative	n.a.	n.a.	n.a.	n.a.	no Ct	negative	n.a.	n.a.	no Ct	negative	n.a.	n.a.	n.a.	n.a.	n.a.
19F1378	2019	Holtum-Geest	53.0005	9.32639	Lower Saxony	n.a.	n.a.	25.99	positive	positive	positive	positive	R. helvetica	no Ct	negative	n.a.	n.a.	no Ct	negative	n.a.	n.a.	n.a.	n.a.	n.a.
19F1379	2019	Holtum-Geest	53.0005	9.32639	Lower Saxony	n.a.	n.a.	no Ct	negative	n.a.	n.a.	n.a.	n.a.	no Ct	negative	n.a.	n.a.	no Ct	negative	n.a.	n.a.	n.a.	n.a.	n.a.
19F1380	2019	Holtum-Geest	53.0005	9.32639	Lower Saxony	n.a.	n.a.	no Ct	negative	n.a.	n.a.	n.a.	n.a.	no Ct	negative	n.a.	n.a.	no Ct	negative	n.a.	n.a.	n.a.	n.a.	n.a.
19F1381	2019	Holtum-Geest	53.0005	9.32639	Lower Saxony	n.a.	n.a.	no Ct	negative	n.a.	n.a.	n.a.	n.a.	no Ct	negative	n.a.	n.a.	no Ct	negative	n.a.	n.a.	n.a.	n.a.	n.a.
19F1382	2019	Holtum-Geest	53.0005	9.32639	Lower Saxony	n.a.	n.a.	no Ct	negative	n.a.	n.a.	n.a.	n.a.	no Ct	negative	n.a.	n.a.	no Ct	negative	n.a.	n.a.	n.a.	n.a.	n.a.
19F1383	2019	Holtum-Geest	53.0005	9.32639	Lower Saxony	n.a.	n.a.	25.41	positive	positive	positive	positive	R. helvetica	no Ct	negative	n.a.	n.a.	no Ct	negative	n.a.	n.a.	n.a.	n.a.	n.a.
19F1384	2019	Holtum-Geest	53.0005	9.32639	Lower Saxony	n.a.	n.a.	no Ct	negative	n.a.	n.a.	n.a.	n.a.	no Ct	negative	n.a.	n.a.	no Ct	negative	n.a.	n.a.	n.a.	n.a.	n.a.
19F1385	2019	Holtum-Geest	53.0005	9.32639	Lower Saxony	n.a.	n.a.	25.95	positive	positive	positive	positive	R. helvetica	34.85	positive	no Ct	negative	no Ct	negative	n.a.	n.a.	n.a.	n.a.	n.a.
19F1386	2019	Holtum-Geest	53.0005	9.32639	Lower Saxony	n.a.	n.a.	no Ct	negative	n.a.	n.a.	n.a.	n.a.	no Ct	negative	n.a.	n.a.	no Ct	negative	n.a.	n.a.	n.a.	n.a.	n.a.
19F1387	2019	Holtum-Geest	53.0005	9.32639	Lower Saxony	n.a.	n.a.	no Ct	negative	n.a.	n.a.	n.a.	n.a.	32.07	positive	no Ct	negative	no Ct	negative	n.a.	n.a.	n.a.	n.a.	n.a.
19F1388	2019	Holtum-Geest	53.0005	9.32639	Lower Saxony	n.a.	n.a.	no Ct	negative	n.a.	n.a.	n.a.	n.a.	no Ct	negative	n.a.	n.a.	no Ct	negative	n.a.	n.a.	n.a.	n.a.	n.a.
19F1389	2019	Holtum-Geest	53.0005	9.32639	Lower Saxony	n.a.	n.a.	n.a.	n.a.	n.a.	n.a.	n.a.	n.a.	n.a.	n.a.	n.a.	n.a.	30.18	positive	no Ct	negative	31.12	80.50	B. garinii
19F1390	2019	Holtum-Geest	53.0005	9.32639	Lower Saxony	n.a.	n.a.	no Ct	negative	n.a.	n.a.	n.a.	n.a.	no Ct	negative	n.a.	n.a.	no Ct	negative	n.a.	n.a.	n.a.	n.a.	n.a.
19F1391	2019	Holtum-Geest	53.0005	9.32639	Lower Saxony	n.a.	n.a.	no Ct	negative	n.a.	n.a.	n.a.	n.a.	no Ct	negative	n.a.	n.a.	no Ct	negative	n.a.	n.a.	n.a.	n.a.	n.a.
19F1392	2019	Holtum-Geest	53.0005	9.32639	Lower Saxony	n.a.	n.a.	no Ct	negative	n.a.	n.a.	n.a.	n.a.	no Ct	negative	n.a.	n.a.	no Ct	negative	n.a.	n.a.	n.a.	n.a.	n.a.
19F1393	2019	Holtum-Geest	53.0005	9.32639	Lower Saxony	n.a.	n.a.	no Ct	negative	n.a.	n.a.	n.a.	n.a.	no Ct	negative	n.a.	n.a.	no Ct	negative	n.a.	n.a.	n.a.	n.a.	n.a.
19F1394	2019	Holtum-Geest	53.0005	9.32639	Lower Saxony	n.a.	n.a.	no Ct	negative	n.a.	n.a.	n.a.	n.a.	no Ct	negative	n.a.	n.a.	no Ct	negative	n.a.	n.a.	n.a.	n.a.	n.a.
19F1395	2019	Holtum-Geest	53.0005	9.32639	Lower Saxony	n.a.	n.a.	no Ct	negative	n.a.	n.a.	n.a.	n.a.	33.37	positive	no Ct	negative	no Ct	negative	n.a.	n.a.	n.a.	n.a.	n.a.
19F1396	2019	Holtum-Geest	53.0005	9.32639	Lower Saxony	n.a.	n.a.	n.a.	n.a.	n.a.	n.a.	n.a.	n.a.	n.a.	n.a.	n.a.	n.a.	35.63	positive	no Ct	negative	no Ct	None	n.a.
19F1397	2019	Holtum-Geest	53.0005	9.32639	Lower Saxony	n.a.	n.a.	no Ct	negative	n.a.	n.a.	n.a.	n.a.	no Ct	negative	n.a.	n.a.	no Ct	negative	n.a.	n.a.	n.a.	n.a.	n.a.
19F1398	2019	Holtum-Geest	53.0005	9.32639	Lower Saxony	n.a.	n.a.	no Ct	negative	n.a.	n.a.	n.a.	n.a.	no Ct	negative	n.a.	n.a.	no Ct	negative	n.a.	n.a.	n.a.	n.a.	n.a.
19F1399	2019	Holtum-Geest	53.0005	9.32639	Lower Saxony	n.a.	n.a.	no Ct	negative	n.a.	n.a.	n.a.	n.a.	no Ct	negative	n.a.	n.a.	no Ct	negative	n.a.	n.a.	n.a.	n.a.	n.a.
19F1400	2019	Holtum-Geest	53.0005	9.32639	Lower Saxony	n.a.	n.a.	no Ct	negative	n.a.	n.a.	n.a.	n.a.	no Ct	negative	n.a.	n.a.	no Ct	negative	n.a.	n.a.	n.a.	n.a.	n.a.
19F1401	2019	Holtum-Geest	53.0005	9.32639	Lower Saxony	n.a.	n.a.	no Ct	negative	n.a.	n.a.	n.a.	n.a.	no Ct	negative	n.a.	n.a.	no Ct	negative	n.a.	n.a.	n.a.	n.a.	n.a.
19F1402	2019	Holtum-Geest	53.0005	9.32639	Lower Saxony	n.a.	n.a.	no Ct	negative	n.a.	n.a.	n.a.	n.a.	no Ct	negative	n.a.	n.a.	no Ct	negative	n.a.	n.a.	n.a.	n.a.	n.a.
19F1403	2019	Holtum-Geest	53.0005	9.32639	Lower Saxony	n.a.	n.a.	42.13	negative	n.a.	n.a.	n.a.	n.a.	no Ct	negative	n.a.	n.a.	no Ct	negative	n.a.	n.a.	n.a.	n.a.	n.a.
19F1404	2019	Holtum-Geest	53.0005	9.32639	Lower Saxony	n.a.	n.a.	30.8	positive	positive	positive	positive	R. helvetica	no Ct	negative	n.a.	n.a.	no Ct	negative	n.a.	n.a.	n.a.	n.a.	n.a.
19F1405	2019	Holtum-Geest	53.0005	9.32639	Lower Saxony	n.a.	n.a.	no Ct	negative	n.a.	n.a.	n.a.	n.a.	no Ct	negative	n.a.	n.a.	no Ct	negative	n.a.	n.a.	n.a.	n.a.	n.a.
19F1406	2019	Holtum-Geest	53.0005	9.32639	Lower Saxony	n.a.	n.a.	27.27	positive	positive	positive	positive	R. helvetica	no Ct	negative	n.a.	n.a.	no Ct	negative	n.a.	n.a.	n.a.	n.a.	n.a.
19F1407	2019	Holtum-Geest	53.0005	9.32639	Lower Saxony	n.a.	n.a.	41.42	negative	n.a.	n.a.	n.a.	n.a.	no Ct	negative	n.a.	n.a.	no Ct	negative	n.a.	n.a.	n.a.	n.a.	n.a.
19F1408	2019	Holtum-Geest	53.0005	9.32639	Lower Saxony	n.a.	n.a.	n.a.	n.a.	n.a.	n.a.	n.a.	n.a.	n.a.	n.a.	n.a.	n.a.	33.54	positive	no Ct	negative	43.27	None	B. valaisiana/B. burgdorferi
19F1409	2019	Holtum-Geest	53.0005	9.32639	Lower Saxony	n.a.	n.a.	no Ct	negative	n.a.	n.a.	n.a.	n.a.	no Ct	negative	n.a.	n.a.	no Ct	negative	n.a.	n.a.	n.a.	n.a.	n.a.
19F1410	2019	Holtum-Geest	53.0005	9.32639	Lower Saxony	n.a.	n.a.	no Ct	negative	n.a.	n.a.	n.a.	n.a.	no Ct	negative	n.a.	n.a.	no Ct	negative	n.a.	n.a.	n.a.	n.a.	n.a.
19F1411	2019	Holtum-Geest	53.0005	9.32639	Lower Saxony	n.a.	n.a.	n.a.	n.a.	n.a.	n.a.	n.a.	n.a.	n.a.	n.a.	n.a.	n.a.	36.64	positive	no Ct	negative	no Ct	None	n.a.
19F1412	2019	Holtum-Geest	53.0005	9.32639	Lower Saxony	n.a.	n.a.	no Ct	negative	n.a.	n.a.	n.a.	n.a.	no Ct	negative	n.a.	n.a.	no Ct	negative	n.a.	n.a.	n.a.	n.a.	n.a.
19F1413	2019	Holtum-Geest	53.0005	9.32639	Lower Saxony	n.a.	n.a.	no Ct	negative	n.a.	n.a.	n.a.	n.a.	no Ct	negative	n.a.	n.a.	no Ct	negative	n.a.	n.a.	n.a.	n.a.	n.a.
19F1414	2019	Holtum-Geest	53.0005	9.32639	Lower Saxony	n.a.	n.a.	no Ct	negative	n.a.	n.a.	n.a.	n.a.	no Ct	negative	n.a.	n.a.	no Ct	negative	n.a.	n.a.	n.a.	n.a.	n.a.
19F1415	2019	Holtum-Geest	53.0005	9.32639	Lower Saxony	n.a.	n.a.	no Ct	negative	n.a.	n.a.	n.a.	n.a.	no Ct	negative	n.a.	n.a.	no Ct	negative	n.a.	n.a.	n.a.	n.a.	n.a.
19F1416	2019	Holtum-Geest	53.0005	9.32639	Lower Saxony	n.a.	n.a.	no Ct	negative	n.a.	n.a.	n.a.	n.a.	no Ct	negative	n.a.	n.a.	no Ct	negative	n.a.	n.a.	n.a.	n.a.	n.a.
19F1417	2019	Holtum-Geest	53.0005	9.32639	Lower Saxony	n.a.	n.a.	no Ct	negative	n.a.	n.a.	n.a.	n.a.	no Ct	negative	n.a.	n.a.	no Ct	negative	n.a.	n.a.	n.a.	n.a.	n.a.
19F1418	2019	Holtum-Geest	53.0005	9.32639	Lower Saxony	n.a.	n.a.	no Ct	negative	n.a.	n.a.	n.a.	n.a.	35.66	positive	no Ct	negative	no Ct	negative	n.a.	n.a.	n.a.	n.a.	n.a.
19F1419	2019	Holtum-Geest	53.0005	9.32639	Lower Saxony	n.a.	n.a.	no Ct	negative	n.a.	n.a.	n.a.	n.a.	no Ct	negative	n.a.	n.a.	no Ct	negative	n.a.	n.a.	n.a.	n.a.	n.a.
19F1420	2019	Holtum-Geest	53.0005	9.32639	Lower Saxony	n.a.	n.a.	n.a.	n.a.	n.a.	n.a.	n.a.	n.a.	n.a.	n.a.	n.a.	n.a.	32.30	positive	no Ct	negative	32.29	80.00	B. garinii
19F1421	2019	Holtum-Geest	53.0005	9.32639	Lower Saxony	n.a.	n.a.	no Ct	negative	n.a.	n.a.	n.a.	n.a.	no Ct	negative	n.a.	n.a.	no Ct	negative	n.a.	n.a.	n.a.	n.a.	n.a.
19F1422	2019	Holtum-Geest	53.0005	9.32639	Lower Saxony	n.a.	n.a.	no Ct	negative	n.a.	n.a.	n.a.	n.a.	no Ct	negative	n.a.	n.a.	no Ct	negative	n.a.	n.a.	n.a.	n.a.	n.a.
19F1423	2019	Holtum-Geest	53.0005	9.32639	Lower Saxony	n.a.	n.a.	25.29	positive	positive	positive	positive	R. helvetica	no Ct	negative	n.a.	n.a.	no Ct	negative	n.a.	n.a.	n.a.	n.a.	n.a.
19F1424	2019	Holtum-Geest	53.0005	9.32639	Lower Saxony	n.a.	n.a.	no Ct	negative	n.a.	n.a.	n.a.	n.a.	no Ct	negative	n.a.	n.a.	no Ct	negative	n.a.	n.a.	n.a.	n.a.	n.a.
19F1425	2019	Holtum-Geest	53.0005	9.32639	Lower Saxony	n.a.	n.a.	no Ct	negative	n.a.	n.a.	n.a.	n.a.	no Ct	negative	n.a.	n.a.	no Ct	negative	n.a.	n.a.	n.a.	n.a.	n.a.
19F1426	2019	Holtum-Geest	53.0005	9.32639	Lower Saxony	n.a.	n.a.	no Ct	negative	n.a.	n.a.	n.a.	n.a.	no Ct	negative	n.a.	n.a.	41.06	negative	n.a.	n.a.	n.a.	n.a.	n.a.
19F1427	2019	Holtum-Geest	53.0005	9.32639	Lower Saxony	n.a.	n.a.	no Ct	negative	n.a.	n.a.	n.a.	n.a.	38.7	negative	n.a.	n.a.	no Ct	negative	n.a.	n.a.	n.a.	n.a.	n.a.
19F1428	2019	Holtum-Geest	53.0005	9.32639	Lower Saxony	n.a.	n.a.	no Ct	negative	n.a.	n.a.	n.a.	n.a.	no Ct	negative	n.a.	n.a.	no Ct	negative	n.a.	n.a.	n.a.	n.a.	n.a.
19F1429	2019	Holtum-Geest	53.0005	9.32639	Lower Saxony	n.a.	n.a.	no Ct	negative	n.a.	n.a.	n.a.	n.a.	no Ct	negative	n.a.	n.a.	no Ct	negative	n.a.	n.a.	n.a.	n.a.	n.a.
19F1430	2019	Holtum-Geest	53.0005	9.32639	Lower Saxony	n.a.	n.a.	25.97	positive	positive	positive	negative	R. helvetica	no Ct	negative	n.a.	n.a.	no Ct	negative	n.a.	n.a.	n.a.	n.a.	n.a.
19F1431	2019	Holtum-Geest	53.0005	9.32639	Lower Saxony	n.a.	n.a.	no Ct	negative	n.a.	n.a.	n.a.	n.a.	no Ct	negative	n.a.	n.a.	no Ct	negative	n.a.	n.a.	n.a.	n.a.	n.a.
19F1443	2019	Holtum-Geest	53.0005	9.32639	Lower Saxony	n.a.	n.a.	no Ct	negative	n.a.	n.a.	n.a.	n.a.	no Ct	negative	n.a.	n.a.	no Ct	negative	n.a.	n.a.	n.a.	n.a.	n.a.
19F1443	2019	Holtum-Geest	53.0005	9.32639	Lower Saxony	n.a.	n.a.	no Ct	negative	n.a.	n.a.	n.a.	n.a.	no Ct	negative	n.a.	n.a.	no Ct	negative	n.a.	n.a.	n.a.	n.a.	n.a.
19F1443	2019	Holtum-Geest	53.0005	9.32639	Lower Saxony	n.a.	n.a.	no Ct	negative	n.a.	n.a.	n.a.	n.a.	no Ct	negative	n.a.	n.a.	no Ct	negative	n.a.	n.a.	n.a.	n.a.	n.a.
19F1443	2019	Holtum-Geest	53.0005	9.32639	Lower Saxony	n.a.	n.a.	no Ct	negative	n.a.	n.a.	n.a.	n.a.	no Ct	negative	n.a.	n.a.	no Ct	negative	n.a.	n.a.	n.a.	n.a.	n.a.
19F1443	2019	Holtum-Geest	53.0005	9.32639	Lower Saxony	n.a.	n.a.	no Ct	negative	n.a.	n.a.	n.a.	n.a.	no Ct	negative	n.a.	n.a.	no Ct	negative	n.a.	n.a.	n.a.	n.a.	n.a.
19F1443/6	2019	Holtum-Geest	53.0005	9.32639	Lower Saxony	n.a.	n.a.	23.83	positive	positive	negative	positive	R. helvetica	no Ct	negative	n.a.	n.a.	no Ct	negative	n.a.	n.a.	n.a.	n.a.	n.a.
19F1443/7	2019	Holtum-Geest	53.0005	9.32639	Lower Saxony	n.a.	n.a.	no Ct	negative	n.a.	n.a.	n.a.	n.a.	no Ct	negative	n.a.	n.a.	no Ct	negative	n.a.	n.a.	n.a.	n.a.	n.a.
19F1443/8	2019	Holtum-Geest	53.0005	9.32639	Lower Saxony	n.a.	n.a.	no Ct	negative	n.a.	n.a.	n.a.	n.a.	no Ct	negative	n.a.	n.a.	no Ct	negative	n.a.	n.a.	n.a.	n.a.	n.a.
19F1443/9	2019	Holtum-Geest	53.0005	9.32639	Lower Saxony	n.a.	n.a.	no Ct	negative	n.a.	n.a.	n.a.	n.a.	no Ct	negative	n.a.	n.a.	no Ct	negative	n.a.	n.a.	n.a.	n.a.	n.a.
19F1443/10	2019	Holtum-Geest	53.0005	9.32639	Lower Saxony	n.a.	n.a.	no Ct	negative	n.a.	n.a.	n.a.	n.a.	no Ct	negative	n.a.	n.a.	no Ct	negative	n.a.	n.a.	n.a.	n.a.	n.a.
10F1332/01	2010	St. Ingbert	49.2979	7.17978	Saarland	no Ct	negative	31.49	positive	positive	negative	positive	R. helvetica	no Ct	negative	n.a.	n.a.	no Ct	negative	n.a.	n.a.	n.a.	n.a.	n.a.
10F1332/02	2010	St. Ingbert	49.2979	7.17978	Saarland	no Ct	negative	42.47	negative	n.a.	n.a.	n.a.	n.a.	no Ct	negative	n.a.	n.a.	no Ct	negative	n.a.	n.a.	n.a.	n.a.	n.a.
10F1332/03	2010	St. Ingbert	49.2979	7.17978	Saarland	no Ct	negative	31.83	positive	positive	negative	positive	R. helvetica	no Ct	negative	n.a.	n.a.	no Ct	negative	n.a.	n.a.	n.a.	n.a.	n.a.
10F1332/04	2010	St. Ingbert	49.2979	7.17978	Saarland	no Ct	negative	no Ct	negative	n.a.	n.a.	n.a.	n.a.	no Ct	negative	n.a.	n.a.	no Ct	negative	n.a.	n.a.	n.a.	n.a.	n.a.
10F1338/01	2010	St. Ingbert	49.2979	7.17978	Saarland	no Ct	negative	no Ct	negative	n.a.	n.a.	n.a.	n.a.	no Ct	negative	n.a.	n.a.	no Ct	negative	n.a.	n.a.	n.a.	n.a.	n.a.
10F1338/02	2010	St. Ingbert	49.2979	7.17978	Saarland	n.a.	n.a.	n.a.	n.a.	n.a.	n.a.	n.a.	n.a.	n.a.	n.a.	n.a.	n.a.	33.67	positive	no Ct	negative	35.62	81.00	B. afzelii
10F1338/03	2010	St. Ingbert	49.2979	7.17978	Saarland	no Ct	negative	no Ct	negative	n.a.	n.a.	n.a.	n.a.	36.24	positive	no Ct	negative	no Ct	negative	n.a.	n.a.	n.a.	n.a.	n.a.
10F1338/04	2010	St. Ingbert	49.2979	7.17978	Saarland	no Ct	negative	no Ct	negative	n.a.	n.a.	n.a.	n.a.	no Ct	negative	n.a.	n.a.	no Ct	negative	n.a.	n.a.	n.a.	n.a.	n.a.
10F1338/05	2010	St. Ingbert	49.2979	7.17978	Saarland	n.a.	n.a.	n.a.	n.a.	n.a.	n.a.	n.a.	n.a.	n.a.	n.a.	n.a.	n.a.	35.28	positive	no Ct	negative	34.79	81.00	B. afzelii
10F1338/06	2010	St. Ingbert	49.2979	7.17978	Saarland	no Ct	negative	no Ct	negative	n.a.	n.a.	n.a.	n.a.	no Ct	negative	n.a.	n.a.	no Ct	negative	n.a.	n.a.	n.a.	n.a.	n.a.
10F1338/07	2010	St. Ingbert	49.2979	7.17978	Saarland	n.a.	n.a.	n.a.	n.a.	n.a.	n.a.	n.a.	n.a.	n.a.	n.a.	n.a.	n.a.	32.76	positive	no Ct	negative	35.48	81.00	B. afzelii
10F1338/08	2010	St. Ingbert	49.2979	7.17978	Saarland	n.a.	n.a.	n.a.	n.a.	n.a.	n.a.	n.a.	n.a.	n.a.	n.a.	n.a.	n.a.	32.70	positive	no Ct	negative	34.62	81.00	B. afzelii
10F1338/09	2010	St. Ingbert	49.2979	7.17978	Saarland	n.a.	n.a.	n.a.	n.a.	n.a.	n.a.	n.a.	n.a.	n.a.	n.a.	n.a.	n.a.	32.48	positive	no Ct	negative	33.35	81.00	B. afzelii
10F1338/10	2010	St. Ingbert	49.2979	7.17978	Saarland	40.07	negative	no Ct	negative	n.a.	n.a.	n.a.	n.a.	no Ct	negative	n.a.	n.a.	30.90	positive	n.a.	n.a.	n.a.	n.a.	n.a.
10F1339	2010	St. Ingbert	49.2979	7.17978	Saarland	n.a.	n.a.	n.a.	n.a.	n.a.	n.a.	n.a.	n.a.	n.a.	n.a.	n.a.	n.a.	34.65	positive	no Ct	negative	41.65	73.5	n.a.
10F1342/01	2010	St. Ingbert	49.2979	7.17978	Saarland	no Ct	negative	no Ct	negative	n.a.	n.a.	n.a.	n.a.	no Ct	negative	n.a.	n.a.	no Ct	negative	n.a.	n.a.	n.a.	n.a.	n.a.
10F1342/02	2010	St. Ingbert	49.2979	7.17978	Saarland	no Ct	negative	no Ct	negative	n.a.	n.a.	n.a.	n.a.	no Ct	negative	n.a.	n.a.	no Ct	negative	n.a.	n.a.	n.a.	n.a.	n.a.
10F1342/03	2010	St. Ingbert	49.2979	7.17978	Saarland	no Ct	negative	no Ct	negative	n.a.	n.a.	n.a.	n.a.	no Ct	negative	n.a.	n.a.	no Ct	negative	n.a.	n.a.	n.a.	n.a.	n.a.
10F1342/04	2010	St. Ingbert	49.2979	7.17978	Saarland	no Ct	negative	32.42	positive	positive	negative	negative	R. helvetica	no Ct	negative	n.a.	n.a.	40.62	negative	n.a.	n.a.	n.a.	n.a.	n.a.
10F1342/05	2010	St. Ingbert	49.2979	7.17978	Saarland	no Ct	negative	no Ct	negative	n.a.	n.a.	n.a.	n.a.	no Ct	negative	n.a.	n.a.	no Ct	negative	n.a.	n.a.	n.a.	n.a.	n.a.
10F1342/06	2010	St. Ingbert	49.2979	7.17978	Saarland	no Ct	negative	no Ct	negative	n.a.	n.a.	n.a.	n.a.	no Ct	negative	n.a.	n.a.	no Ct	negative	n.a.	n.a.	n.a.	n.a.	n.a.
10F1342/07	2010	St. Ingbert	49.2979	7.17978	Saarland	no Ct	negative	no Ct	negative	n.a.	n.a.	n.a.	n.a.	no Ct	negative	n.a.	n.a.	no Ct	negative	n.a.	n.a.	n.a.	n.a.	n.a.
10F1342/08	2010	St. Ingbert	49.2979	7.17978	Saarland	no Ct	negative	31.45	positive	negative	negative	positive	R. helvetica	no Ct	negative	n.a.	n.a.	no Ct	negative	n.a.	n.a.	n.a.	n.a.	n.a.
10F1342/09	2010	St. Ingbert	49.2979	7.17978	Saarland	no Ct	negative	no Ct	negative	n.a.	n.a.	n.a.	n.a.	no Ct	negative	n.a.	n.a.	no Ct	negative	n.a.	n.a.	n.a.	n.a.	n.a.
10F1342/10	2010	St. Ingbert	49.2979	7.17978	Saarland	no Ct	negative	no Ct	negative	n.a.	n.a.	n.a.	n.a.	no Ct	negative	n.a.	n.a.	no Ct	negative	n.a.	n.a.	n.a.	n.a.	n.a.
10F1343/01	2010	St. Ingbert	49.2979	7.17978	Saarland	no Ct	negative	no Ct	negative	n.a.	n.a.	n.a.	n.a.	no Ct	negative	n.a.	n.a.	no Ct	negative	n.a.	n.a.	n.a.	n.a.	n.a.
10F1343/02	2010	St. Ingbert	49.2979	7.17978	Saarland	no Ct	negative	31.61	positive	positive	positive	positive	R. helvetica	no Ct	negative	n.a.	n.a.	no Ct	negative	n.a.	n.a.	n.a.	n.a.	n.a.
10F1343/03	2010	St. Ingbert	49.2979	7.17978	Saarland	no Ct	negative	no Ct	negative	n.a.	n.a.	n.a.	n.a.	no Ct	negative	n.a.	n.a.	no Ct	negative	n.a.	n.a.	n.a.	n.a.	n.a.
10F1343/04	2010	St. Ingbert	49.2979	7.17978	Saarland	no Ct	negative	no Ct	negative	n.a.	n.a.	n.a.	n.a.	no Ct	negative	n.a.	n.a.	no Ct	negative	n.a.	n.a.	n.a.	n.a.	n.a.
10F1343/05	2010	St. Ingbert	49.2979	7.17978	Saarland	no Ct	negative	no Ct	negative	n.a.	n.a.	n.a.	n.a.	no Ct	negative	n.a.	n.a.	no Ct	negative	n.a.	n.a.	n.a.	n.a.	n.a.
10F1343/06	2010	St. Ingbert	49.2979	7.17978	Saarland	no Ct	negative	30.62	positive	negative	positive	positive	R. helvetica	no Ct	negative	n.a.	n.a.	no Ct	negative	n.a.	n.a.	n.a.	n.a.	n.a.
10F1343/07	2010	St. Ingbert	49.2979	7.17978	Saarland	no Ct	negative	no Ct	negative	n.a.	n.a.	n.a.	n.a.	no Ct	negative	n.a.	n.a.	no Ct	negative	n.a.	n.a.	n.a.	n.a.	n.a.
10F1343/08	2010	St. Ingbert	49.2979	7.17978	Saarland	no Ct	negative	no Ct	negative	n.a.	n.a.	n.a.	n.a.	no Ct	negative	n.a.	n.a.	no Ct	negative	n.a.	n.a.	n.a.	n.a.	n.a.
10F1343/09	2010	St. Ingbert	49.2979	7.17978	Saarland	no Ct	negative	no Ct	negative	n.a.	n.a.	n.a.	n.a.	no Ct	negative	n.a.	n.a.	no Ct	negative	n.a.	n.a.	n.a.	n.a.	n.a.
10F1343/10	2010	St. Ingbert	49.2979	7.17978	Saarland	no Ct	negative	41.15	negative	n.a.	n.a.	n.a.	n.a.	no Ct	negative	n.a.	n.a.	no Ct	negative	n.a.	n.a.	n.a.	n.a.	n.a.
10F1344/01	2010	St. Ingbert	49.2979	7.17978	Saarland	n.a.	n.a.	no Ct	negative	n.a.	n.a.	n.a.	n.a.	no Ct	negative	n.a.	n.a.	no Ct	negative	n.a.	n.a.	n.a.	n.a.	n.a.
10F1344/02	2010	St. Ingbert	49.2979	7.17978	Saarland	n.a.	n.a.	n.a.	n.a.	n.a.	n.a.	n.a.	n.a.	n.a.	n.a.	n.a.	n.a.	36.19	positive	no Ct	negative	no Ct	None	n.a.
10F1344/03	2010	St. Ingbert	49.2979	7.17978	Saarland	no Ct	negative	no Ct	negative	n.a.	n.a.	n.a.	n.a.	38.91	negative	n.a.	n.a.	no Ct	negative	n.a.	n.a.	n.a.	n.a.	n.a.
10F1344/04	2010	St. Ingbert	49.2979	7.17978	Saarland	no Ct	negative	no Ct	negative	n.a.	n.a.	n.a.	n.a.	no Ct	negative	n.a.	n.a.	no Ct	negative	n.a.	n.a.	n.a.	n.a.	n.a.
10F1344/05	2010	St. Ingbert	49.2979	7.17978	Saarland	no Ct	negative	no Ct	negative	n.a.	n.a.	n.a.	n.a.	no Ct	negative	n.a.	n.a.	no Ct	negative	n.a.	n.a.	n.a.	n.a.	n.a.
10F1344/06	2010	St. Ingbert	49.2979	7.17978	Saarland	no Ct	negative	no Ct	negative	n.a.	n.a.	n.a.	n.a.	no Ct	negative	n.a.	n.a.	no Ct	negative	n.a.	n.a.	n.a.	n.a.	n.a.
10F1344/07	2010	St. Ingbert	49.2979	7.17978	Saarland	no Ct	negative	29.26	positive	positive	positive	positive	R. helvetica	no Ct	negative	n.a.	n.a.	33.47	positive	n.a.	n.a.	n.a.	n.a.	n.a.
10F1344/08	2010	St. Ingbert	49.2979	7.17978	Saarland	no Ct	negative	no Ct	negative	n.a.	n.a.	n.a.	n.a.	no Ct	negative	n.a.	n.a.	no Ct	negative	n.a.	n.a.	n.a.	n.a.	n.a.
10F1344/09	2010	St. Ingbert	49.2979	7.17978	Saarland	no Ct	negative	no Ct	negative	n.a.	n.a.	n.a.	n.a.	no Ct	negative	n.a.	n.a.	no Ct	negative	n.a.	n.a.	n.a.	n.a.	n.a.
10F1344/10	2010	St. Ingbert	49.2979	7.17978	Saarland	no Ct	negative	no Ct	negative	n.a.	n.a.	n.a.	n.a.	no Ct	negative	n.a.	n.a.	no Ct	negative	n.a.	n.a.	n.a.	n.a.	n.a.
10F1345/01	2010	St. Ingbert	49.2979	7.17978	Saarland	no Ct	negative	no Ct	negative	n.a.	n.a.	n.a.	n.a.	no Ct	negative	n.a.	n.a.	no Ct	negative	n.a.	n.a.	n.a.	n.a.	n.a.
10F1345/02	2010	St. Ingbert	49.2979	7.17978	Saarland	no Ct	negative	29.73	positive	positive	positive	positive	R. helvetica	no Ct	negative	n.a.	n.a.	no Ct	negative	n.a.	n.a.	n.a.	n.a.	n.a.
10F1345/03	2010	St. Ingbert	49.2979	7.17978	Saarland	no Ct	negative	no Ct	negative	n.a.	n.a.	n.a.	n.a.	no Ct	negative	n.a.	n.a.	no Ct	negative	n.a.	n.a.	n.a.	n.a.	n.a.
10F1345/04	2010	St. Ingbert	49.2979	7.17978	Saarland	no Ct	negative	no Ct	negative	n.a.	n.a.	n.a.	n.a.	no Ct	negative	n.a.	n.a.	no Ct	negative	n.a.	n.a.	n.a.	n.a.	n.a.
10F1345/05	2010	St. Ingbert	49.2979	7.17978	Saarland	no Ct	negative	no Ct	negative	n.a.	n.a.	n.a.	n.a.	no Ct	negative	n.a.	n.a.	no Ct	negative	n.a.	n.a.	n.a.	n.a.	n.a.
10F1345/06	2010	St. Ingbert	49.2979	7.17978	Saarland	no Ct	negative	no Ct	negative	n.a.	n.a.	n.a.	n.a.	no Ct	negative	n.a.	n.a.	no Ct	negative	n.a.	n.a.	n.a.	n.a.	n.a.
10F1345/07	2010	St. Ingbert	49.2979	7.17978	Saarland	n.a.	n.a.	n.a.	n.a.	n.a.	n.a.	n.a.	n.a.	n.a.	n.a.	n.a.	n.a.	33.12	positive	no Ct	negative	36.17	81.00	B. afzelii
10F1345/08	2010	St. Ingbert	49.2979	7.17978	Saarland	no Ct	negative	29.40	positive	positive	positive	positive	R. helvetica	no Ct	negative	n.a.	n.a.	no Ct	negative	n.a.	n.a.	n.a.	n.a.	n.a.
10F1345/09	2010	St. Ingbert	49.2979	7.17978	Saarland	no Ct	negative	no Ct	negative	n.a.	n.a.	n.a.	n.a.	no Ct	negative	n.a.	n.a.	no Ct	negative	n.a.	n.a.	n.a.	n.a.	n.a.
10F1345/10	2010	St. Ingbert	49.2979	7.17978	Saarland	no Ct	negative	no Ct	negative	n.a.	n.a.	n.a.	n.a.	no Ct	negative	n.a.	n.a.	no Ct	negative	n.a.	n.a.	n.a.	n.a.	n.a.
10F1346/01	2010	St. Ingbert	49.2979	7.17978	Saarland	no Ct	negative	32.14	positive	positive	positive	positive	R. helvetica	no Ct	negative	n.a.	n.a.	35.07	positive	n.a.	n.a.	n.a.	n.a.	n.a.
10F1346/02	2010	St. Ingbert	49.2979	7.17978	Saarland	no Ct	negative	no Ct	negative	n.a.	n.a.	n.a.	n.a.	no Ct	negative	n.a.	n.a.	no Ct	negative	n.a.	n.a.	n.a.	n.a.	n.a.
10F1346/03	2010	St. Ingbert	49.2979	7.17978	Saarland	no Ct	negative	44.45	negative	n.a.	n.a.	n.a.	n.a.	no Ct	negative	n.a.	n.a.	no Ct	negative	n.a.	n.a.	n.a.	n.a.	n.a.
10F1346/04	2010	St. Ingbert	49.2979	7.17978	Saarland	no Ct	negative	no Ct	negative	n.a.	n.a.	n.a.	n.a.	no Ct	negative	n.a.	n.a.	no Ct	negative	n.a.	n.a.	n.a.	n.a.	n.a.
10F1346/05	2010	St. Ingbert	49.2979	7.17978	Saarland	no Ct	negative	no Ct	negative	n.a.	n.a.	n.a.	n.a.	no Ct	negative	n.a.	n.a.	no Ct	negative	n.a.	n.a.	n.a.	n.a.	n.a.
10F1346/06	2010	St. Ingbert	49.2979	7.17978	Saarland	no Ct	negative	no Ct	negative	n.a.	n.a.	n.a.	n.a.	no Ct	negative	n.a.	n.a.	no Ct	negative	n.a.	n.a.	n.a.	n.a.	n.a.
10F1346/07	2010	St. Ingbert	49.2979	7.17978	Saarland	no Ct	negative	no Ct	negative	n.a.	n.a.	n.a.	n.a.	no Ct	negative	n.a.	n.a.	no Ct	negative	n.a.	n.a.	n.a.	n.a.	n.a.
10F1346/08	2010	St. Ingbert	49.2979	7.17978	Saarland	no Ct	negative	43.96	negative	n.a.	n.a.	n.a.	n.a.	no Ct	negative	n.a.	n.a.	no Ct	negative	n.a.	n.a.	n.a.	n.a.	n.a.
10F1346/09	2010	St. Ingbert	49.2979	7.17978	Saarland	no Ct	negative	no Ct	negative	n.a.	n.a.	n.a.	n.a.	no Ct	negative	n.a.	n.a.	no Ct	negative	n.a.	n.a.	n.a.	n.a.	n.a.
10F1346/10	2010	St. Ingbert	49.2979	7.17978	Saarland	no Ct	negative	no Ct	negative	n.a.	n.a.	n.a.	n.a.	no Ct	negative	n.a.	n.a.	no Ct	negative	n.a.	n.a.	n.a.	n.a.	n.a.
10F1347/01	2010	St. Ingbert	49.2979	7.17978	Saarland	n.a.	n.a.	n.a.	n.a.	n.a.	n.a.	n.a.	n.a.	n.a.	n.a.	n.a.	n.a.	35.21	positive	no Ct	negative	no Ct	None	n.a.
10F1347/02	2010	St. Ingbert	49.2979	7.17978	Saarland	no Ct	negative	no Ct	negative	n.a.	n.a.	n.a.	n.a.	no Ct	negative	n.a.	n.a.	n.a.	n.a.	n.a.	n.a.	n.a.	n.a.	n.a.
10F1347/03	2010	St. Ingbert	49.2979	7.17978	Saarland	no Ct	negative	no Ct	negative	n.a.	n.a.	n.a.	n.a.	no Ct	negative	n.a.	n.a.	n.a.	n.a.	n.a.	n.a.	n.a.	n.a.	n.a.
10F1347/04	2010	St. Ingbert	49.2979	7.17978	Saarland	no Ct	negative	no Ct	negative	n.a.	n.a.	n.a.	n.a.	no Ct	negative	n.a.	n.a.	n.a.	n.a.	n.a.	n.a.	n.a.	n.a.	n.a.
10F1347/05	2010	St. Ingbert	49.2979	7.17978	Saarland	no Ct	negative	no Ct	negative	n.a.	n.a.	n.a.	n.a.	no Ct	negative	n.a.	n.a.	n.a.	n.a.	n.a.	n.a.	n.a.	n.a.	n.a.
10F1347/06	2010	St. Ingbert	49.2979	7.17978	Saarland	no Ct	negative	no Ct	negative	n.a.	n.a.	n.a.	n.a.	34.2	positive	29.38	positive	n.a.	n.a.	n.a.	n.a.	n.a.	n.a.	n.a.
10F1347/07	2010	St. Ingbert	49.2979	7.17978	Saarland	no Ct	negative	no Ct	negative	n.a.	n.a.	n.a.	n.a.	no Ct	negative	n.a.	n.a.	n.a.	n.a.	n.a.	n.a.	n.a.	n.a.	n.a.
10F1347/08	2010	St. Ingbert	49.2979	7.17978	Saarland	no Ct	negative	no Ct	negative	n.a.	n.a.	n.a.	n.a.	no Ct	negative	n.a.	n.a.	n.a.	n.a.	n.a.	n.a.	n.a.	n.a.	n.a.
10F1347/09	2010	St. Ingbert	49.2979	7.17978	Saarland	no Ct	negative	no Ct	negative	n.a.	n.a.	n.a.	n.a.	no Ct	negative	n.a.	n.a.	n.a.	n.a.	n.a.	n.a.	n.a.	n.a.	n.a.
10F1347/10	2010	St. Ingbert	49.2979	7.17978	Saarland	no Ct	negative	no Ct	negative	n.a.	n.a.	n.a.	n.a.	no Ct	negative	n.a.	n.a.	n.a.	n.a.	n.a.	n.a.	n.a.	n.a.	n.a.
10F1348/01	2010	St. Ingbert	49.2979	7.17978	Saarland	no Ct	negative	no Ct	negative	n.a.	n.a.	n.a.	n.a.	no Ct	negative	n.a.	n.a.	no Ct	negative	n.a.	n.a.	n.a.	n.a.	n.a.
10F1348/02	2010	St. Ingbert	49.2979	7.17978	Saarland	no Ct	negative	no Ct	negative	n.a.	n.a.	n.a.	n.a.	no Ct	negative	n.a.	n.a.	no Ct	negative	n.a.	n.a.	n.a.	n.a.	n.a.
10F1348/03	2010	St. Ingbert	49.2979	7.17978	Saarland	no Ct	negative	32.21	positive	negative	negative	negative	n.a.	36.54	positive	31.43	positive	no Ct	negative	n.a.	n.a.	n.a.	n.a.	n.a.
10F1348/04	2010	St. Ingbert	49.2979	7.17978	Saarland	no Ct	negative	31.42	positive	negative	positive	positive	R. helvetica	no Ct	negative	n.a.	n.a.	no Ct	negative	n.a.	n.a.	n.a.	n.a.	n.a.
10F1348/05	2010	St. Ingbert	49.2979	7.17978	Saarland	no Ct	negative	no Ct	negative	n.a.	n.a.	n.a.	n.a.	no Ct	negative	n.a.	n.a.	no Ct	negative	n.a.	n.a.	n.a.	n.a.	n.a.
10F1348/06	2010	St. Ingbert	49.2979	7.17978	Saarland	no Ct	negative	no Ct	negative	n.a.	n.a.	n.a.	n.a.	no Ct	negative	n.a.	n.a.	no Ct	negative	n.a.	n.a.	n.a.	n.a.	n.a.
10F1348/07	2010	St. Ingbert	49.2979	7.17978	Saarland	no Ct	negative	no Ct	negative	n.a.	n.a.	n.a.	n.a.	no Ct	negative	n.a.	n.a.	no Ct	negative	n.a.	n.a.	n.a.	n.a.	n.a.
10F1348/08	2010	St. Ingbert	49.2979	7.17978	Saarland	no Ct	negative	30.37	positive	positive	positive	positive	R. helvetica	no Ct	negative	n.a.	n.a.	no Ct	negative	n.a.	n.a.	n.a.	n.a.	n.a.
10F1348/09	2010	St. Ingbert	49.2979	7.17978	Saarland	no Ct	negative	no Ct	negative	n.a.	n.a.	n.a.	n.a.	no Ct	negative	n.a.	n.a.	no Ct	negative	n.a.	n.a.	n.a.	n.a.	n.a.
10F1348/10	2010	St. Ingbert	49.2979	7.17978	Saarland	no Ct	negative	no Ct	negative	n.a.	n.a.	n.a.	n.a.	no Ct	negative	n.a.	n.a.	no Ct	negative	n.a.	n.a.	n.a.	n.a.	n.a.
10F1349/01	2010	St. Ingbert	49.2979	7.17978	Saarland	no Ct	negative	no Ct	negative	n.a.	n.a.	n.a.	n.a.	no Ct	negative	n.a.	n.a.	no Ct	negative	n.a.	n.a.	n.a.	n.a.	n.a.
10F1349/02	2010	St. Ingbert	49.2979	7.17978	Saarland	no Ct	negative	31.17	positive	positive	negative	positive	R. helvetica	no Ct	negative	n.a.	n.a.	no Ct	negative	n.a.	n.a.	n.a.	n.a.	n.a.
10F1349/03	2010	St. Ingbert	49.2979	7.17978	Saarland	no Ct	negative	no Ct	negative	n.a.	n.a.	n.a.	n.a.	no Ct	negative	n.a.	n.a.	no Ct	negative	n.a.	n.a.	n.a.	n.a.	n.a.
10F1349/04	2010	St. Ingbert	49.2979	7.17978	Saarland	no Ct	negative	33.74	positive	negative	negative	positive	R. helvetica	no Ct	negative	n.a.	n.a.	no Ct	negative	n.a.	n.a.	n.a.	n.a.	n.a.
10F1349/05	2010	St. Ingbert	49.2979	7.17978	Saarland	n.a.	n.a.	n.a.	n.a.	n.a.	n.a.	n.a.	n.a.	n.a.	n.a.	n.a.	n.a.	34.99	positive	no Ct	negative	40.34	81.00	B. valaisiana
10F1342/01	2010	St. Ingbert	49.2979	7.17978	Saarland	no Ct	negative	no Ct	negative	n.a.	n.a.	n.a.	n.a.	no Ct	negative	n.a.	n.a.	n.a.	n.a.	n.a.	n.a.	n.a.	n.a.	n.a.
10F1342/02	2010	St. Ingbert	49.2979	7.17978	Saarland	no Ct	negative	no Ct	negative	n.a.	n.a.	n.a.	n.a.	no Ct	negative	n.a.	n.a.	n.a.	n.a.	n.a.	n.a.	n.a.	n.a.	n.a.
10F1342/03	2010	St. Ingbert	49.2979	7.17978	Saarland	no Ct	negative	no Ct	negative	n.a.	n.a.	n.a.	n.a.	no Ct	negative	n.a.	n.a.	n.a.	n.a.	n.a.	n.a.	n.a.	n.a.	n.a.
10F1342/04	2010	St. Ingbert	49.2979	7.17978	Saarland	no Ct	negative	28.19	positive	positive	positive	positive	R. helvetica	no Ct	negative	n.a.	n.a.	n.a.	n.a.	n.a.	n.a.	n.a.	n.a.	n.a.
10F1342/05	2010	St. Ingbert	49.2979	7.17978	Saarland	no Ct	negative	no Ct	negative	n.a.	n.a.	n.a.	n.a.	no Ct	negative	n.a.	n.a.	n.a.	n.a.	n.a.	n.a.	n.a.	n.a.	n.a.
10F1342/06	2010	St. Ingbert	49.2979	7.17978	Saarland	no Ct	negative	no Ct	negative	n.a.	n.a.	n.a.	n.a.	38.58	negative	n.a.	n.a.	n.a.	n.a.	n.a.	n.a.	n.a.	n.a.	n.a.
10F1342/07	2010	St. Ingbert	49.2979	7.17978	Saarland	no Ct	negative	no Ct	negative	n.a.	n.a.	n.a.	n.a.	no Ct	negative	n.a.	n.a.	n.a.	n.a.	n.a.	n.a.	n.a.	n.a.	n.a.
10F1342/08	2010	St. Ingbert	49.2979	7.17978	Saarland	no Ct	negative	29.21	positive	negative	negative	positive	R. helvetica	no Ct	negative	n.a.	n.a.	n.a.	n.a.	n.a.	n.a.	n.a.	n.a.	n.a.
10F1342/09	2010	St. Ingbert	49.2979	7.17978	Saarland	no Ct	negative	43.83	negative	n.a.	n.a.	n.a.	n.a.	no Ct	negative	n.a.	n.a.	n.a.	n.a.	n.a.	n.a.	n.a.	n.a.	n.a.
10F1342/10	2010	St. Ingbert	49.2979	7.17978	Saarland	no Ct	negative	no Ct	negative	n.a.	n.a.	n.a.	n.a.	no Ct	negative	n.a.	n.a.	n.a.	n.a.	n.a.	n.a.	n.a.	n.a.	n.a.
10F1343/02	2010	St. Ingbert	49.2979	7.17978	Saarland	no Ct	negative	29.95	positive	positive	positive	positive	R. helvetica	no Ct	negative	n.a.	n.a.	n.a.	n.a.	n.a.	n.a.	n.a.	n.a.	n.a.
10F1349/06	2010	St. Ingbert	49.2979	7.17978	Saarland	no Ct	negative	no Ct	negative	n.a.	n.a.	n.a.	n.a.	no Ct	negative	n.a.	n.a.	38.25	positive	n.a.	n.a.	n.a.	n.a.	n.a.
10F1349/07	2010	St. Ingbert	49.2979	7.17978	Saarland	no Ct	negative	no Ct	negative	n.a.	n.a.	n.a.	n.a.	35.48	positive	29.94	positive	no Ct	negative	n.a.	n.a.	n.a.	n.a.	n.a.
10F1349/08	2010	St. Ingbert	49.2979	7.17978	Saarland	no Ct	negative	no Ct	negative	n.a.	n.a.	n.a.	n.a.	no Ct	negative	n.a.	n.a.	no Ct	negative	n.a.	n.a.	n.a.	n.a.	n.a.
10F1349/09	2010	St. Ingbert	49.2979	7.17978	Saarland	no Ct	negative	no Ct	negative	n.a.	n.a.	n.a.	n.a.	no Ct	negative	n.a.	n.a.	no Ct	negative	n.a.	n.a.	n.a.	n.a.	n.a.
10F1349/10	2010	St. Ingbert	49.2979	7.17978	Saarland	no Ct	negative	no Ct	negative	n.a.	n.a.	n.a.	n.a.	no Ct	negative	n.a.	n.a.	no Ct	negative	n.a.	n.a.	n.a.	n.a.	n.a.
10F1350/01	2010	St. Ingbert	49.2979	7.17978	Saarland	no Ct	negative	30.42	positive	positive	positive	positive	R. helvetica	no Ct	negative	n.a.	n.a.	no Ct	negative	n.a.	n.a.	n.a.	n.a.	n.a.
10F1350/02	2010	St. Ingbert	49.2979	7.17978	Saarland	no Ct	negative	no Ct	negative	n.a.	n.a.	n.a.	n.a.	no Ct	negative	n.a.	n.a.	no Ct	negative	n.a.	n.a.	n.a.	n.a.	n.a.
10F1350/03	2010	St. Ingbert	49.2979	7.17978	Saarland	no Ct	negative	no Ct	negative	n.a.	n.a.	n.a.	n.a.	no Ct	negative	n.a.	n.a.	no Ct	negative	n.a.	n.a.	n.a.	n.a.	n.a.
10F1350/04	2010	St. Ingbert	49.2979	7.17978	Saarland	no Ct	negative	no Ct	negative	n.a.	n.a.	n.a.	n.a.	38.35	negative	n.a.	n.a.	no Ct	negative	n.a.	n.a.	n.a.	n.a.	n.a.
10F1350/05	2010	St. Ingbert	49.2979	7.17978	Saarland	no Ct	negative	no Ct	negative	n.a.	n.a.	n.a.	n.a.	no Ct	negative	n.a.	n.a.	no Ct	negative	n.a.	n.a.	n.a.	n.a.	n.a.
10F0383/01	2010	St. Ingbert	49.2979	7.17978	Saarland	n.a.	n.a.	23.32	positive	positive	positive	positive	R. helvetica	no Ct	negative	n.a.	n.a.	n.a.	n.a.	n.a.	n.a.	n.a.	n.a.	n.a.
10F0383/02	2010	St. Ingbert	49.2979	7.17978	Saarland	n.a.	n.a.	no Ct	negative	n.a.	n.a.	n.a.	n.a.	no Ct	negative	n.a.	n.a.	n.a.	n.a.	n.a.	n.a.	n.a.	n.a.	n.a.
10F0383/03	2010	St. Ingbert	49.2979	7.17978	Saarland	n.a.	n.a.	no Ct	negative	n.a.	n.a.	n.a.	n.a.	no Ct	negative	n.a.	n.a.	n.a.	n.a.	n.a.	n.a.	n.a.	n.a.	n.a.
10F0383/04	2010	St. Ingbert	49.2979	7.17978	Saarland	n.a.	n.a.	no Ct	negative	n.a.	n.a.	n.a.	n.a.	no Ct	negative	n.a.	n.a.	n.a.	n.a.	n.a.	n.a.	n.a.	n.a.	n.a.
10F0383/05	2010	St. Ingbert	49.2979	7.17978	Saarland	n.a.	n.a.	no Ct	negative	n.a.	n.a.	n.a.	n.a.	no Ct	negative	n.a.	n.a.	n.a.	n.a.	n.a.	n.a.	n.a.	n.a.	n.a.
10F0383/06	2010	St. Ingbert	49.2979	7.17978	Saarland	n.a.	n.a.	no Ct	negative	n.a.	n.a.	n.a.	n.a.	no Ct	negative	n.a.	n.a.	n.a.	n.a.	n.a.	n.a.	n.a.	n.a.	n.a.
10F0383/07	2010	St. Ingbert	49.2979	7.17978	Saarland	n.a.	n.a.	22.83	positive	positive	positive	positive	R. helvetica	no Ct	negative	n.a.	n.a.	n.a.	n.a.	n.a.	n.a.	n.a.	n.a.	n.a.
10F0383/08	2010	St. Ingbert	49.2979	7.17978	Saarland	n.a.	n.a.	23.33	positive	positive	positive	positive	R. helvetica	no Ct	negative	n.a.	n.a.	n.a.	n.a.	n.a.	n.a.	n.a.	n.a.	n.a.
10F0383/09	2010	St. Ingbert	49.2979	7.17978	Saarland	n.a.	n.a.	no Ct	negative	n.a.	n.a.	n.a.	n.a.	no Ct	negative	n.a.	n.a.	n.a.	n.a.	n.a.	n.a.	n.a.	n.a.	n.a.
10F0383/10	2010	St. Ingbert	49.2979	7.17978	Saarland	n.a.	n.a.	no Ct	negative	n.a.	n.a.	n.a.	n.a.	no Ct	negative	n.a.	n.a.	n.a.	n.a.	n.a.	n.a.	n.a.	n.a.	n.a.
10F0384/01	2010	St. Ingbert	49.2979	7.17978	Saarland	n.a.	n.a.	no Ct	negative	n.a.	n.a.	n.a.	n.a.	no Ct	negative	n.a.	n.a.	n.a.	n.a.	n.a.	n.a.	n.a.	n.a.	n.a.
10F0384/02	2010	St. Ingbert	49.2979	7.17978	Saarland	n.a.	n.a.	no Ct	negative	n.a.	n.a.	n.a.	n.a.	no Ct	negative	n.a.	n.a.	n.a.	n.a.	n.a.	n.a.	n.a.	n.a.	n.a.
10F0384/03	2010	St. Ingbert	49.2979	7.17978	Saarland	n.a.	n.a.	no Ct	negative	n.a.	n.a.	n.a.	n.a.	no Ct	negative	n.a.	n.a.	n.a.	n.a.	n.a.	n.a.	n.a.	n.a.	n.a.
10F0384/04	2010	St. Ingbert	49.2979	7.17978	Saarland	n.a.	n.a.	no Ct	negative	n.a.	n.a.	n.a.	n.a.	no Ct	negative	n.a.	n.a.	n.a.	n.a.	n.a.	n.a.	n.a.	n.a.	n.a.
10F0384/05	2010	St. Ingbert	49.2979	7.17978	Saarland	n.a.	n.a.	no Ct	negative	n.a.	n.a.	n.a.	n.a.	no Ct	negative	n.a.	n.a.	n.a.	n.a.	n.a.	n.a.	n.a.	n.a.	n.a.
10F1311/01	2010	St. Ingbert	49.2979	7.17978	Saarland	n.a.	n.a.	n.a.	n.a.	n.a.	n.a.	n.a.	n.a.	n.a.	n.a.	n.a.	n.a.	34.83	positive	no Ct	negative	38.57	80.50	B. garinii
10F1311/02	2010	St. Ingbert	49.2979	7.17978	Saarland	n.a.	n.a.	n.a.	n.a.	n.a.	n.a.	n.a.	n.a.	n.a.	n.a.	n.a.	n.a.	no Ct	negative	n.a.	n.a.	n.a.	n.a.	n.a.
10F1311/03	2010	St. Ingbert	49.2979	7.17978	Saarland	n.a.	n.a.	n.a.	n.a.	n.a.	n.a.	n.a.	n.a.	n.a.	n.a.	n.a.	n.a.	no Ct	negative	n.a.	n.a.	n.a.	n.a.	n.a.
10F1311/04	2010	St. Ingbert	49.2979	7.17978	Saarland	n.a.	n.a.	n.a.	n.a.	n.a.	n.a.	n.a.	n.a.	n.a.	n.a.	n.a.	n.a.	no Ct	negative	n.a.	n.a.	n.a.	n.a.	n.a.
10F1311/05	2010	St. Ingbert	49.2979	7.17978	Saarland	n.a.	n.a.	n.a.	n.a.	n.a.	n.a.	n.a.	n.a.	n.a.	n.a.	n.a.	n.a.	no Ct	negative	n.a.	n.a.	n.a.	n.a.	n.a.
10F1311/06	2010	St. Ingbert	49.2979	7.17978	Saarland	n.a.	n.a.	n.a.	n.a.	n.a.	n.a.	n.a.	n.a.	n.a.	n.a.	n.a.	n.a.	no Ct	negative	n.a.	n.a.	n.a.	n.a.	n.a.
10F1311/07	2010	St. Ingbert	49.2979	7.17978	Saarland	n.a.	n.a.	n.a.	n.a.	n.a.	n.a.	n.a.	n.a.	n.a.	n.a.	n.a.	n.a.	no Ct	negative	n.a.	n.a.	n.a.	n.a.	n.a.
10F1311/08	2010	St. Ingbert	49.2979	7.17978	Saarland	n.a.	n.a.	n.a.	n.a.	n.a.	n.a.	n.a.	n.a.	n.a.	n.a.	n.a.	n.a.	no Ct	negative	n.a.	n.a.	n.a.	n.a.	n.a.
10F1311/09	2010	St. Ingbert	49.2979	7.17978	Saarland	n.a.	n.a.	n.a.	n.a.	n.a.	n.a.	n.a.	n.a.	n.a.	n.a.	n.a.	n.a.	no Ct	negative	n.a.	n.a.	n.a.	n.a.	n.a.
10F1311/10	2010	St. Ingbert	49.2979	7.17978	Saarland	n.a.	n.a.	n.a.	n.a.	n.a.	n.a.	n.a.	n.a.	n.a.	n.a.	n.a.	n.a.	no Ct	negative	n.a.	n.a.	n.a.	n.a.	n.a.
19F0855	2019	St. Ingbert	49.2979	7.17978	Saarland	no Ct	negative	30.51	positive	positive	negative	positive	R. helvetica	no Ct	negative	n.a.	n.a.	no Ct	negative	n.a.	n.a.	n.a.	n.a.	n.a.
19F0856	2019	St. Ingbert	49.2979	7.17978	Saarland	no Ct	negative	no Ct	negative	n.a.	n.a.	n.a.	n.a.	no Ct	negative	n.a.	n.a.	no Ct	negative	n.a.	n.a.	n.a.	n.a.	n.a.
19F0857	2019	St. Ingbert	49.2979	7.17978	Saarland	no Ct	negative	no Ct	negative	n.a.	n.a.	n.a.	n.a.	no Ct	negative	n.a.	n.a.	no Ct	negative	n.a.	n.a.	n.a.	n.a.	n.a.
19F0858	2019	St. Ingbert	49.2979	7.17978	Saarland	no Ct	negative	no Ct	negative	n.a.	n.a.	n.a.	n.a.	no Ct	negative	n.a.	n.a.	no Ct	negative	n.a.	n.a.	n.a.	n.a.	n.a.
19F0859	2019	St. Ingbert	49.2979	7.17978	Saarland	no Ct	negative	no Ct	negative	n.a.	n.a.	n.a.	n.a.	no Ct	negative	n.a.	n.a.	no Ct	negative	n.a.	n.a.	n.a.	n.a.	n.a.
19F0860	2019	St. Ingbert	49.2979	7.17978	Saarland	n.a.	n.a.	n.a.	n.a.	n.a.	n.a.	n.a.	n.a.	n.a.	n.a.	n.a.	n.a.	39.15	positive	no Ct	negative	37.16	81.00	B. afzelii
19F0861	2019	St. Ingbert	49.2979	7.17978	Saarland	no Ct	negative	no Ct	negative	n.a.	n.a.	n.a.	n.a.	no Ct	negative	n.a.	n.a.	no Ct	negative	n.a.	n.a.	n.a.	n.a.	n.a.
19F0862	2019	St. Ingbert	49.2979	7.17978	Saarland	n.a.	n.a.	n.a.	n.a.	n.a.	n.a.	n.a.	n.a.	n.a.	n.a.	n.a.	n.a.	no Ct	negative	n.a.	n.a.	n.a.	n.a.	n.a.
19F0863	2019	St. Ingbert	49.2979	7.17978	Saarland	no Ct	negative	no Ct	negative	n.a.	n.a.	n.a.	n.a.	no Ct	negative	n.a.	n.a.	no Ct	negative	n.a.	n.a.	n.a.	n.a.	n.a.
19F0864	2019	St. Ingbert	49.2979	7.17978	Saarland	no Ct	negative	no Ct	negative	n.a.	n.a.	n.a.	n.a.	no Ct	negative	n.a.	n.a.	no Ct	negative	n.a.	n.a.	n.a.	n.a.	n.a.
19F0865	2019	St. Ingbert	49.2979	7.17978	Saarland	no Ct	negative	43.78	negative	n.a.	n.a.	n.a.	n.a.	no Ct	negative	n.a.	n.a.	no Ct	negative	n.a.	n.a.	n.a.	n.a.	n.a.
19F0866	2019	St. Ingbert	49.2979	7.17978	Saarland	no Ct	negative	29.53	positive	positive	positive	positive	R. helvetica	no Ct	negative	n.a.	n.a.	no Ct	negative	n.a.	n.a.	n.a.	n.a.	n.a.
19F0867	2019	St. Ingbert	49.2979	7.17978	Saarland	39.05	negative	43.19	negative	n.a.	n.a.	n.a.	n.a.	no Ct	negative	n.a.	n.a.	no Ct	negative	n.a.	n.a.	n.a.	n.a.	n.a.
19F0868	2019	St. Ingbert	49.2979	7.17978	Saarland	no Ct	negative	no Ct	negative	n.a.	n.a.	n.a.	n.a.	no Ct	negative	n.a.	n.a.	no Ct	negative	n.a.	n.a.	n.a.	n.a.	n.a.
19F0869	2019	St. Ingbert	49.2979	7.17978	Saarland	no Ct	negative	no Ct	negative	n.a.	n.a.	n.a.	n.a.	no Ct	negative	n.a.	n.a.	no Ct	negative	n.a.	n.a.	n.a.	n.a.	n.a.
19F0870	2019	St. Ingbert	49.2979	7.17978	Saarland	no Ct	negative	no Ct	negative	n.a.	n.a.	n.a.	n.a.	no Ct	negative	n.a.	n.a.	no Ct	negative	n.a.	n.a.	n.a.	n.a.	n.a.
19F0871	2019	St. Ingbert	49.2979	7.17978	Saarland	n.a.	n.a.	n.a.	n.a.	n.a.	n.a.	n.a.	n.a.	n.a.	n.a.	n.a.	n.a.	35.38	positive	no Ct	negative	no Ct	None	n.a.
19F0872	2019	St. Ingbert	49.2979	7.17978	Saarland	no Ct	negative	no Ct	negative	n.a.	n.a.	n.a.	n.a.	no Ct	negative	n.a.	n.a.	no Ct	negative	n.a.	n.a.	n.a.	n.a.	n.a.
19F0873	2019	St. Ingbert	49.2979	7.17978	Saarland	no Ct	negative	no Ct	negative	n.a.	n.a.	n.a.	n.a.	no Ct	negative	n.a.	n.a.	no Ct	negative	n.a.	n.a.	n.a.	n.a.	n.a.
19F0874	2019	St. Ingbert	49.2979	7.17978	Saarland	n.a.	n.a.	n.a.	n.a.	n.a.	n.a.	n.a.	n.a.	n.a.	n.a.	n.a.	n.a.	34.58	positive	no Ct	negative	36.17	81.00	B. afzelii
19F0875	2019	St. Ingbert	49.2979	7.17978	Saarland	no Ct	negative	no Ct	negative	n.a.	n.a.	n.a.	n.a.	no Ct	negative	n.a.	n.a.	no Ct	negative	n.a.	n.a.	n.a.	n.a.	n.a.
19F0876	2019	St. Ingbert	49.2979	7.17978	Saarland	no Ct	negative	no Ct	negative	n.a.	n.a.	n.a.	n.a.	no Ct	negative	n.a.	n.a.	no Ct	negative	n.a.	n.a.	n.a.	n.a.	n.a.
19F0877	2019	St. Ingbert	49.2979	7.17978	Saarland	no Ct	negative	no Ct	negative	n.a.	n.a.	n.a.	n.a.	no Ct	negative	n.a.	n.a.	no Ct	negative	n.a.	n.a.	n.a.	n.a.	n.a.
19F0878	2019	St. Ingbert	49.2979	7.17978	Saarland	n.a.	n.a.	n.a.	n.a.	n.a.	n.a.	n.a.	n.a.	n.a.	n.a.	n.a.	n.a.	33.29	positive	no Ct	negative	36.42	80.00	B. garinii
19F0879	2019	St. Ingbert	49.2979	7.17978	Saarland	no Ct	negative	no Ct	negative	n.a.	n.a.	n.a.	n.a.	no Ct	negative	n.a.	n.a.	no Ct	negative	n.a.	n.a.	n.a.	n.a.	n.a.
19F0880	2019	St. Ingbert	49.2979	7.17978	Saarland	no Ct	negative	no Ct	negative	n.a.	n.a.	n.a.	n.a.	no Ct	negative	n.a.	n.a.	no Ct	negative	n.a.	n.a.	n.a.	n.a.	n.a.
19F0881	2019	St. Ingbert	49.2979	7.17978	Saarland	no Ct	negative	no Ct	negative	n.a.	n.a.	n.a.	n.a.	no Ct	negative	n.a.	n.a.	no Ct	negative	n.a.	n.a.	n.a.	n.a.	n.a.
19F0882	2019	St. Ingbert	49.2979	7.17978	Saarland	no Ct	negative	no Ct	negative	n.a.	n.a.	n.a.	n.a.	no Ct	negative	n.a.	n.a.	no Ct	negative	n.a.	n.a.	n.a.	n.a.	n.a.
19F0883	2019	St. Ingbert	49.2979	7.17978	Saarland	n.a.	n.a.	n.a.	n.a.	n.a.	n.a.	n.a.	n.a.	n.a.	n.a.	n.a.	n.a.	39.73	positive	no Ct	negative	no Ct	None	n.a.
19F0884	2019	St. Ingbert	49.2979	7.17978	Saarland	no Ct	negative	no Ct	negative	n.a.	n.a.	n.a.	n.a.	39.20	negative	n.a.	n.a.	no Ct	negative	n.a.	n.a.	n.a.	n.a.	n.a.
19F0885	2019	St. Ingbert	49.2979	7.17978	Saarland	no Ct	negative	no Ct	negative	n.a.	n.a.	n.a.	n.a.	no Ct	negative	n.a.	n.a.	no Ct	negative	n.a.	n.a.	n.a.	n.a.	n.a.
19F0886	2019	St. Ingbert	49.2979	7.17978	Saarland	no Ct	negative	no Ct	negative	n.a.	n.a.	n.a.	n.a.	no Ct	negative	n.a.	n.a.	no Ct	negative	n.a.	n.a.	n.a.	n.a.	n.a.
19F0887	2019	St. Ingbert	49.2979	7.17978	Saarland	no Ct	negative	29.37	positive	positive	positive	positive	R. helvetica	no Ct	negative	n.a.	n.a.	no Ct	negative	n.a.	n.a.	n.a.	n.a.	n.a.
19F0888	2019	St. Ingbert	49.2979	7.17978	Saarland	n.a.	n.a.	n.a.	n.a.	n.a.	n.a.	n.a.	n.a.	n.a.	n.a.	n.a.	n.a.	30.17	positive	no Ct	negative	34.78	80.00	B. garinii
19F0889	2019	St. Ingbert	49.2979	7.17978	Saarland	no Ct	negative	no Ct	negative	n.a.	n.a.	n.a.	n.a.	no Ct	negative	n.a.	n.a.	no Ct	negative	n.a.	n.a.	n.a.	n.a.	n.a.
19F0890	2019	St. Ingbert	49.2979	7.17978	Saarland	n.a.	n.a.	n.a.	n.a.	n.a.	n.a.	n.a.	n.a.	n.a.	n.a.	n.a.	n.a.	35.31	positive	no Ct	negative	no Ct	None	n.a.
19F0891	2019	St. Ingbert	49.2979	7.17978	Saarland	no Ct	negative	no Ct	negative	n.a.	n.a.	n.a.	n.a.	no Ct	negative	n.a.	n.a.	no Ct	negative	n.a.	n.a.	n.a.	n.a.	n.a.
19F0892	2019	St. Ingbert	49.2979	7.17978	Saarland	no Ct	negative	no Ct	negative	n.a.	n.a.	n.a.	n.a.	no Ct	negative	n.a.	n.a.	no Ct	negative	n.a.	n.a.	n.a.	n.a.	n.a.
19F0893	2019	St. Ingbert	49.2979	7.17978	Saarland	n.a.	n.a.	n.a.	n.a.	n.a.	n.a.	n.a.	n.a.	n.a.	n.a.	n.a.	n.a.	29.83	positive	no Ct	negative	32.36	81.00	B. afzelii
19F0894	2019	St. Ingbert	49.2979	7.17978	Saarland	n.a.	n.a.	n.a.	n.a.	n.a.	n.a.	n.a.	n.a.	n.a.	n.a.	n.a.	n.a.	31.45	positive	no Ct	negative	36.6	80.00	B. garinii / B. bavariensis
19F0895	2019	St. Ingbert	49.2979	7.17978	Saarland	no Ct	negative	no Ct	negative	n.a.	n.a.	n.a.	n.a.	38.18	negative	n.a.	n.a.	no Ct	negative	n.a.	n.a.	n.a.	n.a.	n.a.
19F0896	2019	St. Ingbert	49.2979	7.17978	Saarland	no Ct	negative	no Ct	negative	n.a.	n.a.	n.a.	n.a.	no Ct	negative	n.a.	n.a.	no Ct	negative	n.a.	n.a.	n.a.	n.a.	n.a.
19F0897	2019	St. Ingbert	49.2979	7.17978	Saarland	no Ct	negative	no Ct	negative	n.a.	n.a.	n.a.	n.a.	no Ct	negative	n.a.	n.a.	no Ct	negative	n.a.	n.a.	n.a.	n.a.	n.a.
19F0898	2019	St. Ingbert	49.2979	7.17978	Saarland	no Ct	negative	no Ct	negative	n.a.	n.a.	n.a.	n.a.	no Ct	negative	n.a.	n.a.	no Ct	negative	n.a.	n.a.	n.a.	n.a.	n.a.
19F0899	2019	St. Ingbert	49.2979	7.17978	Saarland	no Ct	negative	no Ct	negative	n.a.	n.a.	n.a.	n.a.	no Ct	negative	n.a.	n.a.	no Ct	negative	n.a.	n.a.	n.a.	n.a.	n.a.
19F0900	2019	St. Ingbert	49.2979	7.17978	Saarland	n.a.	n.a.	26.1	positive	positive	positive	positive	R. helvetica	37.77	negative	n.a.	n.a.	no Ct	negative	n.a.	n.a.	n.a.	n.a.	n.a.
19F0901	2019	St. Ingbert	49.2979	7.17978	Saarland	n.a.	n.a.	no Ct	negative	n.a.	n.a.	n.a.	n.a.	38.3	negative	n.a.	n.a.	no Ct	negative	n.a.	n.a.	n.a.	n.a.	n.a.
19F0902	2019	St. Ingbert	49.2979	7.17978	Saarland	n.a.	n.a.	no Ct	negative	n.a.	n.a.	n.a.	n.a.	no Ct	negative	n.a.	n.a.	no Ct	negative	n.a.	n.a.	n.a.	n.a.	n.a.
19F0903	2019	St. Ingbert	49.2979	7.17978	Saarland	n.a.	n.a.	n.a.	n.a.	n.a.	n.a.	n.a.	n.a.	n.a.	n.a.	n.a.	n.a.	34.05	positive	no Ct	negative	35.75	81.00	B. burgdorferi
19F0904	2019	St. Ingbert	49.2979	7.17978	Saarland	n.a.	n.a.	no Ct	negative	n.a.	n.a.	n.a.	n.a.	no Ct	negative	n.a.	n.a.	no Ct	negative	n.a.	n.a.	n.a.	n.a.	n.a.
19F0905	2019	St. Ingbert	49.2979	7.17978	Saarland	n.a.	n.a.	n.a.	n.a.	n.a.	n.a.	n.a.	n.a.	n.a.	n.a.	n.a.	n.a.	38.69	positive	no Ct	negative	35.22	79.50	B. bavariensis
19F0906	2019	St. Ingbert	49.2979	7.17978	Saarland	n.a.	n.a.	n.a.	n.a.	n.a.	n.a.	n.a.	n.a.	n.a.	n.a.	n.a.	n.a.	34.57	positive	no Ct	negative	35.63	81.00	B. afzelii
19F0907	2019	St. Ingbert	49.2979	7.17978	Saarland	n.a.	n.a.	n.a.	n.a.	n.a.	n.a.	n.a.	n.a.	n.a.	n.a.	n.a.	n.a.	35.18	positive	no Ct	negative	no Ct	None	n.a.
19F0908	2019	St. Ingbert	49.2979	7.17978	Saarland	n.a.	n.a.	no Ct	negative	n.a.	n.a.	n.a.	n.a.	38.45	negative	n.a.	n.a.	no Ct	negative	n.a.	n.a.	n.a.	n.a.	n.a.
19F0909	2019	St. Ingbert	49.2979	7.17978	Saarland	n.a.	n.a.	no Ct	negative	n.a.	n.a.	n.a.	n.a.	39.56	negative	n.a.	n.a.	no Ct	negative	n.a.	n.a.	n.a.	n.a.	n.a.
19F0910	2019	St. Ingbert	49.2979	7.17978	Saarland	n.a.	n.a.	n.a.	n.a.	n.a.	n.a.	n.a.	n.a.	n.a.	n.a.	n.a.	n.a.	34.96	positive	no Ct	negative	no Ct	None	n.a.
19F0911	2019	St. Ingbert	49.2979	7.17978	Saarland	n.a.	n.a.	27.06	positive	positive	positive	positive	R. helvetica	no Ct	negative	n.a.	n.a.	no Ct	negative	n.a.	n.a.	n.a.	n.a.	n.a.
19F0912	2019	St. Ingbert	49.2979	7.17978	Saarland	n.a.	n.a.	no Ct	negative	n.a.	n.a.	n.a.	n.a.	no Ct	negative	n.a.	n.a.	no Ct	negative	n.a.	n.a.	n.a.	n.a.	n.a.
19F0913	2019	St. Ingbert	49.2979	7.17978	Saarland	n.a.	n.a.	no Ct	negative	n.a.	n.a.	n.a.	n.a.	no Ct	negative	n.a.	n.a.	no Ct	negative	n.a.	n.a.	n.a.	n.a.	n.a.
19F0914	2019	St. Ingbert	49.2979	7.17978	Saarland	n.a.	n.a.	no Ct	negative	n.a.	n.a.	n.a.	n.a.	35.37	positive	39.57	positive	no Ct	negative	n.a.	n.a.	n.a.	n.a.	n.a.
19F0915	2019	St. Ingbert	49.2979	7.17978	Saarland	n.a.	n.a.	no Ct	negative	n.a.	n.a.	n.a.	n.a.	no Ct	negative	n.a.	n.a.	no Ct	negative	n.a.	n.a.	n.a.	n.a.	n.a.
19F0916	2019	St. Ingbert	49.2979	7.17978	Saarland	n.a.	n.a.	no Ct	negative	n.a.	n.a.	n.a.	n.a.	no Ct	negative	n.a.	n.a.	no Ct	negative	n.a.	n.a.	n.a.	n.a.	n.a.
19F0917	2019	St. Ingbert	49.2979	7.17978	Saarland	n.a.	n.a.	26.63	positive	positive	positive	positive	R. helvetica	no Ct	negative	n.a.	n.a.	no Ct	negative	n.a.	n.a.	n.a.	n.a.	n.a.
19F0918	2019	St. Ingbert	49.2979	7.17978	Saarland	n.a.	n.a.	no Ct	negative	n.a.	n.a.	n.a.	n.a.	no Ct	negative	n.a.	n.a.	no Ct	negative	n.a.	n.a.	n.a.	n.a.	n.a.
19F0919	2019	St. Ingbert	49.2979	7.17978	Saarland	n.a.	n.a.	no Ct	negative	n.a.	n.a.	n.a.	n.a.	no Ct	negative	n.a.	n.a.	no Ct	negative	n.a.	n.a.	n.a.	n.a.	n.a.
19F0920	2019	St. Ingbert	49.2979	7.17978	Saarland	n.a.	n.a.	26.16	positive	positive	positive	positive	R. helvetica	no Ct	negative	n.a.	n.a.	no Ct	negative	n.a.	n.a.	n.a.	n.a.	n.a.
19F0921	2019	St. Ingbert	49.2979	7.17978	Saarland	n.a.	n.a.	no Ct	negative	n.a.	n.a.	n.a.	n.a.	no Ct	negative	n.a.	n.a.	no Ct	negative	n.a.	n.a.	n.a.	n.a.	n.a.
19F0922	2019	St. Ingbert	49.2979	7.17978	Saarland	n.a.	n.a.	n.a.	n.a.	n.a.	n.a.	n.a.	n.a.	n.a.	n.a.	n.a.	n.a.	26.43	positive	no Ct	negative	no Ct	None	n.a.
19F0923	2019	St. Ingbert	49.2979	7.17978	Saarland	n.a.	n.a.	no Ct	negative	n.a.	n.a.	n.a.	n.a.	no Ct	negative	n.a.	n.a.	no Ct	negative	n.a.	n.a.	n.a.	n.a.	n.a.
19F0924	2019	St. Ingbert	49.2979	7.17978	Saarland	n.a.	n.a.	no Ct	negative	n.a.	n.a.	n.a.	n.a.	no Ct	negative	n.a.	n.a.	no Ct	negative	n.a.	n.a.	n.a.	n.a.	n.a.
19F0925	2019	St. Ingbert	49.2979	7.17978	Saarland	n.a.	n.a.	no Ct	negative	n.a.	n.a.	n.a.	n.a.	no Ct	negative	n.a.	n.a.	no Ct	negative	n.a.	n.a.	n.a.	n.a.	n.a.
19F0926	2019	St. Ingbert	49.2979	7.17978	Saarland	n.a.	n.a.	no Ct	negative	n.a.	n.a.	n.a.	n.a.	no Ct	negative	n.a.	n.a.	no Ct	negative	n.a.	n.a.	n.a.	n.a.	n.a.
19F0927	2019	St. Ingbert	49.2979	7.17978	Saarland	n.a.	n.a.	n.a.	n.a.	n.a.	n.a.	n.a.	n.a.	n.a.	n.a.	n.a.	n.a.	28.22	positive	no Ct	negative	29.28	81.00	B. afzelii
19F0928	2019	St. Ingbert	49.2979	7.17978	Saarland	n.a.	n.a.	26.37	positive	positive	positive	positive	R. helvetica	no Ct	negative	n.a.	n.a.	no Ct	negative	n.a.	n.a.	n.a.	n.a.	n.a.
19F0929	2019	St. Ingbert	49.2979	7.17978	Saarland	n.a.	n.a.	no Ct	negative	n.a.	n.a.	n.a.	n.a.	no Ct	negative	n.a.	n.a.	no Ct	negative	n.a.	n.a.	n.a.	n.a.	n.a.
19F0930	2019	St. Ingbert	49.2979	7.17978	Saarland	n.a.	n.a.	n.a.	n.a.	n.a.	n.a.	n.a.	n.a.	n.a.	n.a.	n.a.	n.a.	30.21	positive	no Ct	negative	31.45	80.50	B. garinii
19F0931	2019	St. Ingbert	49.2979	7.17978	Saarland	n.a.	n.a.	no Ct	negative	n.a.	n.a.	n.a.	n.a.	no Ct	negative	n.a.	n.a.	no Ct	negative	n.a.	n.a.	n.a.	n.a.	n.a.
19F0932	2019	St. Ingbert	49.2979	7.17978	Saarland	n.a.	n.a.	n.a.	n.a.	n.a.	n.a.	n.a.	n.a.	n.a.	n.a.	n.a.	n.a.	32.12	positive	no Ct	negative	31.45	81.00	B. afzelii
19F0933	2019	St. Ingbert	49.2979	7.17978	Saarland	n.a.	n.a.	n.a.	n.a.	n.a.	n.a.	n.a.	n.a.	n.a.	n.a.	n.a.	n.a.	34.26	positive	no Ct	negative	36.28	80.00	B. garinii
19F0934	2019	St. Ingbert	49.2979	7.17978	Saarland	n.a.	n.a.	no Ct	negative	n.a.	n.a.	n.a.	n.a.	no Ct	negative	n.a.	n.a.	no Ct	negative	n.a.	n.a.	n.a.	n.a.	n.a.
19F0935	2019	St. Ingbert	49.2979	7.17978	Saarland	n.a.	n.a.	no Ct	negative	n.a.	n.a.	n.a.	n.a.	no Ct	negative	n.a.	n.a.	no Ct	negative	n.a.	n.a.	n.a.	n.a.	n.a.
19F0936	2019	St. Ingbert	49.2979	7.17978	Saarland	n.a.	n.a.	no Ct	negative	n.a.	n.a.	n.a.	n.a.	no Ct	negative	n.a.	n.a.	no Ct	negative	n.a.	n.a.	n.a.	n.a.	n.a.
19F0937	2019	St. Ingbert	49.2979	7.17978	Saarland	n.a.	n.a.	39.64	negative	n.a.	n.a.	n.a.	n.a.	34.3	positive	no Ct	negative	no Ct	negative	n.a.	n.a.	n.a.	n.a.	n.a.
19F0938	2019	St. Ingbert	49.2979	7.17978	Saarland	n.a.	n.a.	no Ct	negative	n.a.	n.a.	n.a.	n.a.	no Ct	negative	n.a.	n.a.	no Ct	negative	n.a.	n.a.	n.a.	n.a.	n.a.
19F0939	2019	St. Ingbert	49.2979	7.17978	Saarland	n.a.	n.a.	n.a.	n.a.	n.a.	n.a.	n.a.	n.a.	n.a.	n.a.	n.a.	n.a.	28.76	positive	no Ct	negative	31.71	80.50	B. garinii
19F0940	2019	St. Ingbert	49.2979	7.17978	Saarland	n.a.	n.a.	no Ct	negative	n.a.	n.a.	n.a.	n.a.	no Ct	negative	n.a.	n.a.	no Ct	negative	n.a.	n.a.	n.a.	n.a.	n.a.
19F0941	2019	St. Ingbert	49.2979	7.17978	Saarland	n.a.	n.a.	no Ct	negative	n.a.	n.a.	n.a.	n.a.	31.91	positive	27.26	positive	no Ct	negative	n.a.	n.a.	n.a.	n.a.	n.a.
19F0942	2019	St. Ingbert	49.2979	7.17978	Saarland	n.a.	n.a.	no Ct	negative	n.a.	n.a.	n.a.	n.a.	38.03	negative	n.a.	n.a.	no Ct	negative	n.a.	n.a.	n.a.	n.a.	n.a.
19F0943	2019	St. Ingbert	49.2979	7.17978	Saarland	n.a.	n.a.	no Ct	negative	n.a.	n.a.	n.a.	n.a.	no Ct	negative	n.a.	n.a.	no Ct	negative	n.a.	n.a.	n.a.	n.a.	n.a.
19F0944	2019	St. Ingbert	49.2979	7.17978	Saarland	n.a.	n.a.	no Ct	negative	n.a.	n.a.	n.a.	n.a.	no Ct	negative	n.a.	n.a.	no Ct	negative	n.a.	n.a.	n.a.	n.a.	n.a.
19F0945	2019	St. Ingbert	49.2979	7.17978	Saarland	n.a.	n.a.	no Ct	negative	n.a.	n.a.	n.a.	n.a.	30.94	positive	no Ct	negative	no Ct	negative	n.a.	n.a.	n.a.	n.a.	n.a.
19F0946	2019	St. Ingbert	49.2979	7.17978	Saarland	n.a.	n.a.	27.18	positive	positive	positive	positive	R. helvetica	37.6	negative	n.a.	n.a.	39.46	positive	n.a.	n.a.	n.a.	n.a.	n.a.
19F0947	2019	St. Ingbert	49.2979	7.17978	Saarland	n.a.	n.a.	no Ct	negative	n.a.	n.a.	n.a.	n.a.	no Ct	negative	n.a.	n.a.	no Ct	negative	n.a.	n.a.	n.a.	n.a.	n.a.
19F0948	2019	St. Ingbert	49.2979	7.17978	Saarland	n.a.	n.a.	n.a.	n.a.	n.a.	n.a.	n.a.	n.a.	n.a.	n.a.	n.a.	n.a.	34.35	positive	no Ct	negative	no Ct	None	n.a.
19F0949	2019	St. Ingbert	49.2979	7.17978	Saarland	n.a.	n.a.	no Ct	negative	n.a.	n.a.	n.a.	n.a.	31.34	positive	no Ct	negative	no Ct	negative	n.a.	n.a.	n.a.	n.a.	n.a.
19F0950	2019	St. Ingbert	49.2979	7.17978	Saarland	n.a.	n.a.	no Ct	negative	n.a.	n.a.	n.a.	n.a.	no Ct	negative	n.a.	n.a.	no Ct	negative	n.a.	n.a.	n.a.	n.a.	n.a.
19F0951	2019	St. Ingbert	49.2979	7.17978	Saarland	n.a.	n.a.	no Ct	negative	n.a.	n.a.	n.a.	n.a.	no Ct	negative	n.a.	n.a.	no Ct	negative	n.a.	n.a.	n.a.	n.a.	n.a.
19F0952	2019	St. Ingbert	49.2979	7.17978	Saarland	n.a.	n.a.	25.99	positive	positive	positive	positive	R. helvetica	no Ct	negative	n.a.	n.a.	no Ct	negative	n.a.	n.a.	n.a.	n.a.	n.a.
19F0953	2019	St. Ingbert	49.2979	7.17978	Saarland	n.a.	n.a.	no Ct	negative	n.a.	n.a.	n.a.	n.a.	no Ct	negative	n.a.	n.a.	no Ct	negative	n.a.	n.a.	n.a.	n.a.	n.a.
19F0954	2019	St. Ingbert	49.2979	7.17978	Saarland	n.a.	n.a.	no Ct	negative	n.a.	n.a.	n.a.	n.a.	no Ct	negative	n.a.	n.a.	no Ct	negative	n.a.	n.a.	n.a.	n.a.	n.a.
19F0968/01	2019	St. Ingbert	49.2979	7.17978	Saarland	n.a.	n.a.	38.59	negative	n.a.	n.a.	n.a.	n.a.	no Ct	negative	n.a.	n.a.	n.a.	n.a.	n.a.	n.a.	n.a.	n.a.	n.a.
19F0968/02	2019	St. Ingbert	49.2979	7.17978	Saarland	n.a.	n.a.	no Ct	negative	n.a.	n.a.	n.a.	n.a.	no Ct	negative	n.a.	n.a.	n.a.	n.a.	n.a.	n.a.	n.a.	n.a.	n.a.
19F0968/03	2019	St. Ingbert	49.2979	7.17978	Saarland	n.a.	n.a.	no Ct	negative	n.a.	n.a.	n.a.	n.a.	no Ct	negative	n.a.	n.a.	n.a.	n.a.	n.a.	n.a.	n.a.	n.a.	n.a.
19F0968/04	2019	St. Ingbert	49.2979	7.17978	Saarland	n.a.	n.a.	23.2	positive	positive	positive	positive	R. helvetica	no Ct	negative	n.a.	n.a.	n.a.	n.a.	n.a.	n.a.	n.a.	n.a.	n.a.
19F0968/05	2019	St. Ingbert	49.2979	7.17978	Saarland	n.a.	n.a.	no Ct	negative	n.a.	n.a.	n.a.	n.a.	no Ct	negative	n.a.	n.a.	n.a.	n.a.	n.a.	n.a.	n.a.	n.a.	n.a.
19F0968/06	2019	St. Ingbert	49.2979	7.17978	Saarland	n.a.	n.a.	35.77	negative	n.a.	n.a.	n.a.	n.a.	no Ct	negative	n.a.	n.a.	n.a.	n.a.	n.a.	n.a.	n.a.	n.a.	n.a.
19F0968/07	2019	St. Ingbert	49.2979	7.17978	Saarland	n.a.	n.a.	24.12	positive	positive	positive	positive	R. helvetica	no Ct	negative	n.a.	n.a.	n.a.	n.a.	n.a.	n.a.	n.a.	n.a.	n.a.
19F0968/08	2019	St. Ingbert	49.2979	7.17978	Saarland	n.a.	n.a.	37.6	negative	n.a.	n.a.	n.a.	n.a.	no Ct	negative	n.a.	n.a.	n.a.	n.a.	n.a.	n.a.	n.a.	n.a.	n.a.
19F0968/09	2019	St. Ingbert	49.2979	7.17978	Saarland	n.a.	n.a.	no Ct	negative	n.a.	n.a.	n.a.	n.a.	no Ct	negative	n.a.	n.a.	n.a.	n.a.	n.a.	n.a.	n.a.	n.a.	n.a.
19F0968/10	2019	St. Ingbert	49.2979	7.17978	Saarland	n.a.	n.a.	36.23	negative	n.a.	n.a.	n.a.	n.a.	no Ct	negative	n.a.	n.a.	n.a.	n.a.	n.a.	n.a.	n.a.	n.a.	n.a.
19F0969/01	2019	St. Ingbert	49.2979	7.17978	Saarland	n.a.	n.a.	36.5	negative	n.a.	n.a.	n.a.	n.a.	no Ct	negative	n.a.	n.a.	n.a.	n.a.	n.a.	n.a.	n.a.	n.a.	n.a.
19F0969/02	2019	St. Ingbert	49.2979	7.17978	Saarland	n.a.	n.a.	no Ct	negative	n.a.	n.a.	n.a.	n.a.	36.23	negative	n.a.	n.a.	n.a.	n.a.	n.a.	n.a.	n.a.	n.a.	n.a.
19F0969/03	2019	St. Ingbert	49.2979	7.17978	Saarland	n.a.	n.a.	no Ct	negative	n.a.	n.a.	n.a.	n.a.	no Ct	negative	n.a.	n.a.	n.a.	n.a.	n.a.	n.a.	n.a.	n.a.	n.a.
19F0969/04	2019	St. Ingbert	49.2979	7.17978	Saarland	n.a.	n.a.	no Ct	negative	n.a.	n.a.	n.a.	n.a.	no Ct	negative	n.a.	n.a.	n.a.	n.a.	n.a.	n.a.	n.a.	n.a.	n.a.
19F0969/05	2019	St. Ingbert	49.2979	7.17978	Saarland	n.a.	n.a.	no Ct	negative	n.a.	n.a.	n.a.	n.a.	no Ct	negative	n.a.	n.a.	n.a.	n.a.	n.a.	n.a.	n.a.	n.a.	n.a.
19F0969/06	2019	St. Ingbert	49.2979	7.17978	Saarland	n.a.	n.a.	38.35	negative	n.a.	n.a.	n.a.	n.a.	no Ct	negative	n.a.	n.a.	n.a.	n.a.	n.a.	n.a.	n.a.	n.a.	n.a.
19F0969/07	2019	St. Ingbert	49.2979	7.17978	Saarland	n.a.	n.a.	no Ct	negative	n.a.	n.a.	n.a.	n.a.	no Ct	negative	n.a.	n.a.	n.a.	n.a.	n.a.	n.a.	n.a.	n.a.	n.a.
19F0969/08	2019	St. Ingbert	49.2979	7.17978	Saarland	n.a.	n.a.	no Ct	negative	n.a.	n.a.	n.a.	n.a.	no Ct	negative	n.a.	n.a.	n.a.	n.a.	n.a.	n.a.	n.a.	n.a.	n.a.
19F0969/09	2019	St. Ingbert	49.2979	7.17978	Saarland	n.a.	n.a.	no Ct	negative	n.a.	n.a.	n.a.	n.a.	no Ct	negative	n.a.	n.a.	n.a.	n.a.	n.a.	n.a.	n.a.	n.a.	n.a.
19F0969/10	2019	St. Ingbert	49.2979	7.17978	Saarland	n.a.	n.a.	23.16	positive	positive	positive	positive	R. helvetica	no Ct	negative	n.a.	n.a.	n.a.	n.a.	n.a.	n.a.	n.a.	n.a.	n.a.
19F0970/01	2019	St. Ingbert	49.2979	7.17978	Saarland	n.a.	n.a.	37.45	negative	n.a.	n.a.	n.a.	n.a.	no Ct	negative	n.a.	n.a.	n.a.	n.a.	n.a.	n.a.	n.a.	n.a.	n.a.
19F0970/02	2019	St. Ingbert	49.2979	7.17978	Saarland	n.a.	n.a.	no Ct	negative	n.a.	n.a.	n.a.	n.a.	no Ct	negative	n.a.	n.a.	n.a.	n.a.	n.a.	n.a.	n.a.	n.a.	n.a.
19F0970/03	2019	St. Ingbert	49.2979	7.17978	Saarland	n.a.	n.a.	no Ct	negative	n.a.	n.a.	n.a.	n.a.	no Ct	negative	n.a.	n.a.	n.a.	n.a.	n.a.	n.a.	n.a.	n.a.	n.a.
09F4678/01	2009	Jena	50.9132	11.642	Thuringia	no Ct	negative	no Ct	negative	n.a.	n.a.	n.a.	n.a.	no Ct	negative	n.a.	n.a.	no Ct	negative	n.a.	n.a.	n.a.	n.a.	n.a.
09F4678/02	2009	Jena	50.9132	11.642	Thuringia	no Ct	negative	no Ct	negative	n.a.	n.a.	n.a.	n.a.	no Ct	negative	n.a.	n.a.	no Ct	negative	n.a.	n.a.	n.a.	n.a.	n.a.
09F4678/03	2009	Jena	50.9132	11.642	Thuringia	no Ct	negative	no Ct	negative	n.a.	n.a.	n.a.	n.a.	no Ct	negative	n.a.	n.a.	no Ct	negative	n.a.	n.a.	n.a.	n.a.	n.a.
09F4678/04	2009	Jena	50.9132	11.642	Thuringia	no Ct	negative	no Ct	negative	n.a.	n.a.	n.a.	n.a.	no Ct	negative	n.a.	n.a.	no Ct	negative	n.a.	n.a.	n.a.	n.a.	n.a.
09F4678/05	2009	Jena	50.9132	11.642	Thuringia	no Ct	negative	44.41	negative	n.a.	n.a.	n.a.	n.a.	no Ct	negative	n.a.	n.a.	no Ct	negative	n.a.	n.a.	n.a.	n.a.	n.a.
09F4678/06	2009	Jena	50.9132	11.642	Thuringia	no Ct	negative	no Ct	negative	n.a.	n.a.	n.a.	n.a.	no Ct	negative	n.a.	n.a.	no Ct	negative	n.a.	n.a.	n.a.	n.a.	n.a.
09F4678/07	2009	Jena	50.9132	11.642	Thuringia	no Ct	negative	42.72	negative	n.a.	n.a.	n.a.	n.a.	no Ct	negative	n.a.	n.a.	no Ct	negative	n.a.	n.a.	n.a.	n.a.	n.a.
09F4678/08	2009	Jena	50.9132	11.642	Thuringia	no Ct	negative	no Ct	negative	n.a.	n.a.	n.a.	n.a.	no Ct	negative	n.a.	n.a.	no Ct	negative	n.a.	n.a.	n.a.	n.a.	n.a.
09F4678/09	2009	Jena	50.9132	11.642	Thuringia	no Ct	negative	no Ct	negative	n.a.	n.a.	n.a.	n.a.	no Ct	negative	n.a.	n.a.	no Ct	negative	n.a.	n.a.	n.a.	n.a.	n.a.
09F4678/10	2009	Jena	50.9132	11.642	Thuringia	no Ct	negative	no Ct	negative	n.a.	n.a.	n.a.	n.a.	no Ct	negative	n.a.	n.a.	no Ct	negative	n.a.	n.a.	n.a.	n.a.	n.a.
09F4679/01	2009	Jena	50.9132	11.642	Thuringia	no Ct	negative	no Ct	negative	n.a.	n.a.	n.a.	n.a.	no Ct	negative	n.a.	n.a.	no Ct	negative	n.a.	n.a.	n.a.	n.a.	n.a.
09F4679/02	2009	Jena	50.9132	11.642	Thuringia	no Ct	negative	no Ct	negative	n.a.	n.a.	n.a.	n.a.	no Ct	negative	n.a.	n.a.	no Ct	negative	n.a.	n.a.	n.a.	n.a.	n.a.
09F4679/03	2009	Jena	50.9132	11.642	Thuringia	no Ct	negative	no Ct	negative	n.a.	n.a.	n.a.	n.a.	no Ct	negative	n.a.	n.a.	no Ct	negative	n.a.	n.a.	n.a.	n.a.	n.a.
09F4679/04	2009	Jena	50.9132	11.642	Thuringia	no Ct	negative	no Ct	negative	n.a.	n.a.	n.a.	n.a.	no Ct	negative	n.a.	n.a.	no Ct	negative	n.a.	n.a.	n.a.	n.a.	n.a.
09F4679/05	2009	Jena	50.9132	11.642	Thuringia	no Ct	negative	no Ct	negative	n.a.	n.a.	n.a.	n.a.	no Ct	negative	n.a.	n.a.	no Ct	negative	n.a.	n.a.	n.a.	n.a.	n.a.
09F4679/06	2009	Jena	50.9132	11.642	Thuringia	n.a.	n.a.	n.a.	n.a.	n.a.	n.a.	n.a.	n.a.	n.a.	n.a.	n.a.	n.a.	35.82	positive	no Ct	negative	no Ct	None	n.a.
09F4679/07	2009	Jena	50.9132	11.642	Thuringia	no Ct	negative	no Ct	negative	n.a.	n.a.	n.a.	n.a.	no Ct	negative	n.a.	n.a.	no Ct	negative	n.a.	n.a.	n.a.	n.a.	n.a.
09F4687/01	2009	Jena	50.9132	11.642	Thuringia	no Ct	negative	no Ct	negative	n.a.	n.a.	n.a.	n.a.	no Ct	negative	n.a.	n.a.	no Ct	negative	n.a.	n.a.	n.a.	n.a.	n.a.
09F4687/02	2009	Jena	50.9132	11.642	Thuringia	no Ct	negative	no Ct	negative	n.a.	n.a.	n.a.	n.a.	no Ct	negative	n.a.	n.a.	no Ct	negative	n.a.	n.a.	n.a.	n.a.	n.a.
09F4687/03	2009	Jena	50.9132	11.642	Thuringia	no Ct	negative	30.70	positive	positive	positive	positive	R. helvetica	no Ct	negative	n.a.	n.a.	no Ct	negative	n.a.	n.a.	n.a.	n.a.	n.a.
09F4687/07	2009	Jena	50.9132	11.642	Thuringia	no Ct	negative	no Ct	negative	n.a.	n.a.	n.a.	n.a.	no Ct	negative	n.a.	n.a.	32.91	positive	n.a.	n.a.	n.a.	n.a.	n.a.
09F4687/08	2009	Jena	50.9132	11.642	Thuringia	no Ct	negative	no Ct	negative	n.a.	n.a.	n.a.	n.a.	no Ct	negative	n.a.	n.a.	no Ct	negative	n.a.	n.a.	n.a.	n.a.	n.a.
09F4687/09	2009	Jena	50.9132	11.642	Thuringia	no Ct	negative	no Ct	negative	n.a.	n.a.	n.a.	n.a.	no Ct	negative	n.a.	n.a.	no Ct	negative	n.a.	n.a.	n.a.	n.a.	n.a.
09F4687/10	2009	Jena	50.9132	11.642	Thuringia	no Ct	negative	no Ct	negative	n.a.	n.a.	n.a.	n.a.	no Ct	negative	n.a.	n.a.	no Ct	negative	n.a.	n.a.	n.a.	n.a.	n.a.
09F4688/01	2009	Jena	50.9132	11.642	Thuringia	no Ct	negative	44.29	negative	n.a.	n.a.	n.a.	n.a.	no Ct	negative	n.a.	n.a.	no Ct	negative	n.a.	n.a.	n.a.	n.a.	n.a.
09F4688/02	2009	Jena	50.9132	11.642	Thuringia	no Ct	negative	no Ct	negative	n.a.	n.a.	n.a.	n.a.	no Ct	negative	n.a.	n.a.	no Ct	negative	n.a.	n.a.	n.a.	n.a.	n.a.
09F4688/03	2009	Jena	50.9132	11.642	Thuringia	no Ct	negative	no Ct	negative	n.a.	n.a.	n.a.	n.a.	no Ct	negative	n.a.	n.a.	no Ct	negative	n.a.	n.a.	n.a.	n.a.	n.a.
09F4688/04	2009	Jena	50.9132	11.642	Thuringia	no Ct	negative	no Ct	negative	n.a.	n.a.	n.a.	n.a.	no Ct	negative	n.a.	n.a.	no Ct	negative	n.a.	n.a.	n.a.	n.a.	n.a.
09F4688/05	2009	Jena	50.9132	11.642	Thuringia	no Ct	negative	no Ct	negative	n.a.	n.a.	n.a.	n.a.	no Ct	negative	n.a.	n.a.	no Ct	negative	n.a.	n.a.	n.a.	n.a.	n.a.
09F4688/06	2009	Jena	50.9132	11.642	Thuringia	no Ct	negative	no Ct	negative	n.a.	n.a.	n.a.	n.a.	no Ct	negative	n.a.	n.a.	no Ct	negative	n.a.	n.a.	n.a.	n.a.	n.a.
09F4688/07	2009	Jena	50.9132	11.642	Thuringia	no Ct	negative	no Ct	negative	n.a.	n.a.	n.a.	n.a.	no Ct	negative	n.a.	n.a.	no Ct	negative	n.a.	n.a.	n.a.	n.a.	n.a.
09F4688/08	2009	Jena	50.9132	11.642	Thuringia	no Ct	negative	no Ct	negative	n.a.	n.a.	n.a.	n.a.	no Ct	negative	n.a.	n.a.	no Ct	negative	n.a.	n.a.	n.a.	n.a.	n.a.
09F4688/09	2009	Jena	50.9132	11.642	Thuringia	no Ct	negative	no Ct	negative	n.a.	n.a.	n.a.	n.a.	no Ct	negative	n.a.	n.a.	no Ct	negative	n.a.	n.a.	n.a.	n.a.	n.a.
09F4688/10	2009	Jena	50.9132	11.642	Thuringia	no Ct	negative	no Ct	negative	n.a.	n.a.	n.a.	n.a.	no Ct	negative	n.a.	n.a.	no Ct	negative	n.a.	n.a.	n.a.	n.a.	n.a.
09F4689/01	2009	Jena	50.9132	11.642	Thuringia	no Ct	negative	no Ct	negative	n.a.	n.a.	n.a.	n.a.	no Ct	negative	n.a.	n.a.	no Ct	negative	n.a.	n.a.	n.a.	n.a.	n.a.
09F4689/02	2009	Jena	50.9132	11.642	Thuringia	no Ct	negative	no Ct	negative	n.a.	n.a.	n.a.	n.a.	no Ct	negative	n.a.	n.a.	no Ct	negative	n.a.	n.a.	n.a.	n.a.	n.a.
09F4689/03	2009	Jena	50.9132	11.642	Thuringia	no Ct	negative	no Ct	negative	n.a.	n.a.	n.a.	n.a.	no Ct	negative	n.a.	n.a.	no Ct	negative	n.a.	n.a.	n.a.	n.a.	n.a.
09F4689/04	2009	Jena	50.9132	11.642	Thuringia	no Ct	negative	no Ct	negative	n.a.	n.a.	n.a.	n.a.	no Ct	negative	n.a.	n.a.	no Ct	negative	n.a.	n.a.	n.a.	n.a.	n.a.
09F4689/05	2009	Jena	50.9132	11.642	Thuringia	no Ct	negative	no Ct	negative	n.a.	n.a.	n.a.	n.a.	no Ct	negative	n.a.	n.a.	no Ct	negative	n.a.	n.a.	n.a.	n.a.	n.a.
09F4689/06	2009	Jena	50.9132	11.642	Thuringia	no Ct	negative	no Ct	negative	n.a.	n.a.	n.a.	n.a.	no Ct	negative	n.a.	n.a.	no Ct	negative	n.a.	n.a.	n.a.	n.a.	n.a.
09F4689/07	2009	Jena	50.9132	11.642	Thuringia	no Ct	negative	no Ct	negative	n.a.	n.a.	n.a.	n.a.	no Ct	negative	n.a.	n.a.	no Ct	negative	n.a.	n.a.	n.a.	n.a.	n.a.
09F4751/01	2009	Jena	50.9132	11.642	Thuringia	no Ct	negative	no Ct	negative	n.a.	n.a.	n.a.	n.a.	no Ct	negative	n.a.	n.a.	no Ct	negative	n.a.	n.a.	n.a.	n.a.	n.a.
09F4755/01	2009	Jena	50.9132	11.642	Thuringia	n.a.	n.a.	n.a.	n.a.	n.a.	n.a.	n.a.	n.a.	n.a.	n.a.	n.a.	n.a.	35.83	positive	no Ct	negative	35.37	81.00	B. afzelii
09F4755/02	2009	Jena	50.9132	11.642	Thuringia	no Ct	negative	no Ct	negative	n.a.	n.a.	n.a.	n.a.	no Ct	negative	n.a.	n.a.	no Ct	negative	n.a.	n.a.	n.a.	n.a.	n.a.
09F4755/03	2009	Jena	50.9132	11.642	Thuringia	n.a.	n.a.	n.a.	n.a.	n.a.	n.a.	n.a.	n.a.	n.a.	n.a.	n.a.	n.a.	37.48	positive	no Ct	negative	no Ct	None	n.a.
09F4755/04	2009	Jena	50.9132	11.642	Thuringia	n.a.	n.a.	n.a.	n.a.	n.a.	n.a.	n.a.	n.a.	n.a.	n.a.	n.a.	n.a.	33.64	positive	no Ct	negative	33.86	81.00	B. afzelii
09F4755/05	2009	Jena	50.9132	11.642	Thuringia	no Ct	negative	no Ct	negative	n.a.	n.a.	n.a.	n.a.	no Ct	negative	n.a.	n.a.	28.41	positive	n.a.	n.a.	n.a.	n.a.	n.a.
09F5049/01	2009	Jena	50.9132	11.642	Thuringia	no Ct	negative	no Ct	negative	n.a.	n.a.	n.a.	n.a.	no Ct	negative	n.a.	n.a.	no Ct	negative	n.a.	n.a.	n.a.	n.a.	n.a.
09F5049/02	2009	Jena	50.9132	11.642	Thuringia	n.a.	n.a.	n.a.	n.a.	n.a.	n.a.	n.a.	n.a.	n.a.	n.a.	n.a.	n.a.	35.73	positive	no Ct	negative	33.15	81.00	B. afzelii
09F5049/03	2009	Jena	50.9132	11.642	Thuringia	no Ct	negative	no Ct	negative	n.a.	n.a.	n.a.	n.a.	no Ct	negative	n.a.	n.a.	no Ct	negative	n.a.	n.a.	n.a.	n.a.	n.a.
09F5049/04	2009	Jena	50.9132	11.642	Thuringia	no Ct	negative	no Ct	negative	n.a.	n.a.	n.a.	n.a.	no Ct	negative	n.a.	n.a.	no Ct	negative	n.a.	n.a.	n.a.	n.a.	n.a.
09F5049/05	2009	Jena	50.9132	11.642	Thuringia	n.a.	n.a.	n.a.	n.a.	n.a.	n.a.	n.a.	n.a.	n.a.	n.a.	n.a.	n.a.	32.10	positive	no Ct	negative	31.93	81.50	B. burgdorferi
09F5049/06	2009	Jena	50.9132	11.642	Thuringia	no Ct	negative	no Ct	negative	n.a.	n.a.	n.a.	n.a.	no Ct	negative	n.a.	n.a.	no Ct	negative	n.a.	n.a.	n.a.	n.a.	n.a.
09F5054/01	2009	Jena	50.9132	11.642	Thuringia	no Ct	negative	no Ct	negative	n.a.	n.a.	n.a.	n.a.	no Ct	negative	n.a.	n.a.	no Ct	negative	n.a.	n.a.	n.a.	n.a.	n.a.
09F5054/02	2009	Jena	50.9132	11.642	Thuringia	no Ct	negative	no Ct	negative	n.a.	n.a.	n.a.	n.a.	no Ct	negative	n.a.	n.a.	no Ct	negative	n.a.	n.a.	n.a.	n.a.	n.a.
09F5054/03	2009	Jena	50.9132	11.642	Thuringia	no Ct	negative	no Ct	negative	n.a.	n.a.	n.a.	n.a.	no Ct	negative	n.a.	n.a.	no Ct	negative	n.a.	n.a.	n.a.	n.a.	n.a.
09F5054/04	2009	Jena	50.9132	11.642	Thuringia	no Ct	negative	no Ct	negative	n.a.	n.a.	n.a.	n.a.	no Ct	negative	n.a.	n.a.	no Ct	negative	n.a.	n.a.	n.a.	n.a.	n.a.
09F5054/05	2009	Jena	50.9132	11.642	Thuringia	no Ct	negative	no Ct	negative	n.a.	n.a.	n.a.	n.a.	no Ct	negative	n.a.	n.a.	no Ct	negative	n.a.	n.a.	n.a.	n.a.	n.a.
09F5054/06	2009	Jena	50.9132	11.642	Thuringia	no Ct	negative	no Ct	negative	n.a.	n.a.	n.a.	n.a.	no Ct	negative	n.a.	n.a.	no Ct	negative	n.a.	n.a.	n.a.	n.a.	n.a.
09F5054/07	2009	Jena	50.9132	11.642	Thuringia	no Ct	negative	no Ct	negative	n.a.	n.a.	n.a.	n.a.	no Ct	negative	n.a.	n.a.	no Ct	negative	n.a.	n.a.	n.a.	n.a.	n.a.
09F5054/08	2009	Jena	50.9132	11.642	Thuringia	no Ct	negative	no Ct	negative	n.a.	n.a.	n.a.	n.a.	no Ct	negative	n.a.	n.a.	no Ct	negative	n.a.	n.a.	n.a.	n.a.	n.a.
09F5054/09	2009	Jena	50.9132	11.642	Thuringia	no Ct	negative	no Ct	negative	n.a.	n.a.	n.a.	n.a.	no Ct	negative	n.a.	n.a.	no Ct	negative	n.a.	n.a.	n.a.	n.a.	n.a.
09F5054/10	2009	Jena	50.9132	11.642	Thuringia	no Ct	negative	no Ct	negative	n.a.	n.a.	n.a.	n.a.	no Ct	negative	n.a.	n.a.	no Ct	negative	n.a.	n.a.	n.a.	n.a.	n.a.
09F5055/01	2009	Jena	50.9132	11.642	Thuringia	no Ct	negative	no Ct	negative	n.a.	n.a.	n.a.	n.a.	no Ct	negative	n.a.	n.a.	no Ct	negative	n.a.	n.a.	n.a.	n.a.	n.a.
09F5055/02	2009	Jena	50.9132	11.642	Thuringia	no Ct	negative	no Ct	negative	n.a.	n.a.	n.a.	n.a.	no Ct	negative	n.a.	n.a.	no Ct	negative	n.a.	n.a.	n.a.	n.a.	n.a.
09F5055/03	2009	Jena	50.9132	11.642	Thuringia	no Ct	negative	no Ct	negative	n.a.	n.a.	n.a.	n.a.	no Ct	negative	n.a.	n.a.	no Ct	negative	n.a.	n.a.	n.a.	n.a.	n.a.
09F5055/04	2009	Jena	50.9132	11.642	Thuringia	no Ct	negative	no Ct	negative	n.a.	n.a.	n.a.	n.a.	no Ct	negative	n.a.	n.a.	no Ct	negative	n.a.	n.a.	n.a.	n.a.	n.a.
09F5055/05	2009	Jena	50.9132	11.642	Thuringia	no Ct	negative	no Ct	negative	n.a.	n.a.	n.a.	n.a.	no Ct	negative	n.a.	n.a.	no Ct	negative	n.a.	n.a.	n.a.	n.a.	n.a.
09F5055/06	2009	Jena	50.9132	11.642	Thuringia	38.82	negative	no Ct	negative	n.a.	n.a.	n.a.	n.a.	no Ct	negative	n.a.	n.a.	no Ct	negative	n.a.	n.a.	n.a.	n.a.	n.a.
09F5055/07	2009	Jena	50.9132	11.642	Thuringia	no Ct	negative	no Ct	negative	n.a.	n.a.	n.a.	n.a.	no Ct	negative	n.a.	n.a.	no Ct	negative	n.a.	n.a.	n.a.	n.a.	n.a.
09F5055/08	2009	Jena	50.9132	11.642	Thuringia	no Ct	negative	no Ct	negative	n.a.	n.a.	n.a.	n.a.	no Ct	negative	n.a.	n.a.	no Ct	negative	n.a.	n.a.	n.a.	n.a.	n.a.
09F5055/09	2009	Jena	50.9132	11.642	Thuringia	no Ct	negative	no Ct	negative	n.a.	n.a.	n.a.	n.a.	no Ct	negative	n.a.	n.a.	no Ct	negative	n.a.	n.a.	n.a.	n.a.	n.a.
09F5060	2009	Jena	50.9132	11.642	Thuringia	no Ct	negative	no Ct	negative	n.a.	n.a.	n.a.	n.a.	no Ct	negative	n.a.	n.a.	no Ct	negative	n.a.	n.a.	n.a.	n.a.	n.a.
09F5061	2009	Jena	50.9132	11.642	Thuringia	no Ct	negative	no Ct	negative	n.a.	n.a.	n.a.	n.a.	no Ct	negative	n.a.	n.a.	no Ct	negative	n.a.	n.a.	n.a.	n.a.	n.a.
09F5064/01	2009	Jena	50.9132	11.642	Thuringia	no Ct	negative	no Ct	negative	n.a.	n.a.	n.a.	n.a.	no Ct	negative	n.a.	n.a.	no Ct	negative	n.a.	n.a.	n.a.	n.a.	n.a.
09F5064/02	2009	Jena	50.9132	11.642	Thuringia	no Ct	negative	no Ct	negative	n.a.	n.a.	n.a.	n.a.	no Ct	negative	n.a.	n.a.	no Ct	negative	n.a.	n.a.	n.a.	n.a.	n.a.
09F5064/03	2009	Jena	50.9132	11.642	Thuringia	no Ct	negative	no Ct	negative	n.a.	n.a.	n.a.	n.a.	no Ct	negative	n.a.	n.a.	no Ct	negative	n.a.	n.a.	n.a.	n.a.	n.a.
09F5064/04	2009	Jena	50.9132	11.642	Thuringia	no Ct	negative	no Ct	negative	n.a.	n.a.	n.a.	n.a.	no Ct	negative	n.a.	n.a.	no Ct	negative	n.a.	n.a.	n.a.	n.a.	n.a.
09F5064/05	2009	Jena	50.9132	11.642	Thuringia	n.a.	n.a.	n.a.	n.a.	n.a.	n.a.	n.a.	n.a.	n.a.	n.a.	n.a.	n.a.	35.84	positive	no Ct	negative	35.96	81.00	B. afzelii
09F5064/06	2009	Jena	50.9132	11.642	Thuringia	no Ct	negative	no Ct	negative	n.a.	n.a.	n.a.	n.a.	no Ct	negative	n.a.	n.a.	no Ct	negative	n.a.	n.a.	n.a.	n.a.	n.a.
09F5064/07	2009	Jena	50.9132	11.642	Thuringia	no Ct	negative	no Ct	negative	n.a.	n.a.	n.a.	n.a.	no Ct	negative	n.a.	n.a.	no Ct	negative	n.a.	n.a.	n.a.	n.a.	n.a.
09F5064/08	2009	Jena	50.9132	11.642	Thuringia	no Ct	negative	no Ct	negative	n.a.	n.a.	n.a.	n.a.	no Ct	negative	n.a.	n.a.	no Ct	negative	n.a.	n.a.	n.a.	n.a.	n.a.
09F5064/09	2009	Jena	50.9132	11.642	Thuringia	no Ct	negative	no Ct	negative	n.a.	n.a.	n.a.	n.a.	no Ct	negative	n.a.	n.a.	no Ct	negative	n.a.	n.a.	n.a.	n.a.	n.a.
09F5064/10	2009	Jena	50.9132	11.642	Thuringia	no Ct	negative	no Ct	negative	n.a.	n.a.	n.a.	n.a.	no Ct	negative	n.a.	n.a.	no Ct	negative	n.a.	n.a.	n.a.	n.a.	n.a.
09F5065/01	2009	Jena	50.9132	11.642	Thuringia	no Ct	negative	no Ct	negative	n.a.	n.a.	n.a.	n.a.	no Ct	negative	n.a.	n.a.	no Ct	negative	n.a.	n.a.	n.a.	n.a.	n.a.
09F5065/02	2009	Jena	50.9132	11.642	Thuringia	no Ct	negative	no Ct	negative	n.a.	n.a.	n.a.	n.a.	no Ct	negative	n.a.	n.a.	no Ct	negative	n.a.	n.a.	n.a.	n.a.	n.a.
09F5065/03	2009	Jena	50.9132	11.642	Thuringia	no Ct	negative	no Ct	negative	n.a.	n.a.	n.a.	n.a.	no Ct	negative	n.a.	n.a.	no Ct	negative	n.a.	n.a.	n.a.	n.a.	n.a.
09F5068	2009	Jena	50.9132	11.642	Thuringia	no Ct	negative	no Ct	negative	n.a.	n.a.	n.a.	n.a.	no Ct	negative	n.a.	n.a.	no Ct	negative	n.a.	n.a.	n.a.	n.a.	n.a.
09F5126/01	2009	Jena	50.9132	11.642	Thuringia	no Ct	negative	no Ct	negative	n.a.	n.a.	n.a.	n.a.	no Ct	negative	n.a.	n.a.	no Ct	negative	n.a.	n.a.	n.a.	n.a.	n.a.
09F5126/02	2009	Jena	50.9132	11.642	Thuringia	no Ct	negative	33.7	positive	positive	negative	positive	R. helvetica	no Ct	negative	n.a.	n.a.	no Ct	negative	n.a.	n.a.	n.a.	n.a.	n.a.
09F5126/03	2009	Jena	50.9132	11.642	Thuringia	no Ct	negative	no Ct	negative	n.a.	n.a.	n.a.	n.a.	no Ct	negative	n.a.	n.a.	no Ct	negative	n.a.	n.a.	n.a.	n.a.	n.a.
09F5126/04	2009	Jena	50.9132	11.642	Thuringia	no Ct	negative	no Ct	negative	n.a.	n.a.	n.a.	n.a.	no Ct	negative	n.a.	n.a.	no Ct	negative	n.a.	n.a.	n.a.	n.a.	n.a.
09F5126/05	2009	Jena	50.9132	11.642	Thuringia	n.a.	n.a.	n.a.	n.a.	n.a.	n.a.	n.a.	n.a.	n.a.	n.a.	n.a.	n.a.	35.42	positive	no Ct	negative	no Ct	None	n.a.
09F5134/01	2009	Jena	50.9132	11.642	Thuringia	no Ct	negative	no Ct	negative	n.a.	n.a.	n.a.	n.a.	no Ct	negative	n.a.	n.a.	no Ct	negative	n.a.	n.a.	n.a.	n.a.	n.a.
09F5134/02	2009	Jena	50.9132	11.642	Thuringia	no Ct	negative	no Ct	negative	n.a.	n.a.	n.a.	n.a.	no Ct	negative	n.a.	n.a.	no Ct	negative	n.a.	n.a.	n.a.	n.a.	n.a.
09F5134/03	2009	Jena	50.9132	11.642	Thuringia	no Ct	negative	no Ct	negative	n.a.	n.a.	n.a.	n.a.	no Ct	negative	n.a.	n.a.	no Ct	negative	n.a.	n.a.	n.a.	n.a.	n.a.
09F5134/04	2009	Jena	50.9132	11.642	Thuringia	no Ct	negative	no Ct	negative	n.a.	n.a.	n.a.	n.a.	no Ct	negative	n.a.	n.a.	no Ct	negative	n.a.	n.a.	n.a.	n.a.	n.a.
09F5134/05	2009	Jena	50.9132	11.642	Thuringia	36.5	negative	no Ct	negative	n.a.	n.a.	n.a.	n.a.	no Ct	negative	n.a.	n.a.	no Ct	negative	n.a.	n.a.	n.a.	n.a.	n.a.
09F5134/06	2009	Jena	50.9132	11.642	Thuringia	no Ct	negative	no Ct	negative	n.a.	n.a.	n.a.	n.a.	no Ct	negative	n.a.	n.a.	no Ct	negative	n.a.	n.a.	n.a.	n.a.	n.a.
09F5134/07	2009	Jena	50.9132	11.642	Thuringia	no Ct	negative	no Ct	negative	n.a.	n.a.	n.a.	n.a.	no Ct	negative	n.a.	n.a.	no Ct	negative	n.a.	n.a.	n.a.	n.a.	n.a.
19F003	2009	Jena	50.9132	11.642	Thuringia	n.a.	n.a.	no Ct	negative	n.a.	n.a.	n.a.	n.a.	no Ct	negative	n.a.	n.a.	n.a.	n.a.	n.a.	n.a.	n.a.	n.a.	n.a.
19F004	2009	Jena	50.9132	11.642	Thuringia	n.a.	n.a.	no Ct	negative	n.a.	n.a.	n.a.	n.a.	no Ct	negative	n.a.	n.a.	n.a.	n.a.	n.a.	n.a.	n.a.	n.a.	n.a.
19F005	2009	Jena	50.9132	11.642	Thuringia	n.a.	n.a.	no Ct	negative	n.a.	n.a.	n.a.	n.a.	no Ct	negative	n.a.	n.a.	n.a.	n.a.	n.a.	n.a.	n.a.	n.a.	n.a.
19F006	2009	Jena	50.9132	11.642	Thuringia	n.a.	n.a.	no Ct	negative	n.a.	n.a.	n.a.	n.a.	no Ct	negative	n.a.	n.a.	n.a.	n.a.	n.a.	n.a.	n.a.	n.a.	n.a.
19F007	2009	Jena	50.9132	11.642	Thuringia	n.a.	n.a.	no Ct	negative	n.a.	n.a.	n.a.	n.a.	no Ct	negative	n.a.	n.a.	n.a.	n.a.	n.a.	n.a.	n.a.	n.a.	n.a.
19F008	2009	Jena	50.9132	11.642	Thuringia	n.a.	n.a.	no Ct	negative	n.a.	n.a.	n.a.	n.a.	no Ct	negative	n.a.	n.a.	n.a.	n.a.	n.a.	n.a.	n.a.	n.a.	n.a.
19F009	2009	Jena	50.9132	11.642	Thuringia	n.a.	n.a.	no Ct	negative	n.a.	n.a.	n.a.	n.a.	no Ct	negative	n.a.	n.a.	n.a.	n.a.	n.a.	n.a.	n.a.	n.a.	n.a.
19F010	2009	Jena	50.9132	11.642	Thuringia	n.a.	n.a.	no Ct	negative	n.a.	n.a.	n.a.	n.a.	no Ct	negative	n.a.	n.a.	n.a.	n.a.	n.a.	n.a.	n.a.	n.a.	n.a.
19F011	2009	Jena	50.9132	11.642	Thuringia	n.a.	n.a.	no Ct	negative	n.a.	n.a.	n.a.	n.a.	no Ct	negative	n.a.	n.a.	n.a.	n.a.	n.a.	n.a.	n.a.	n.a.	n.a.
19F012	2009	Jena	50.9132	11.642	Thuringia	n.a.	n.a.	no Ct	negative	n.a.	n.a.	n.a.	n.a.	no Ct	negative	n.a.	n.a.	n.a.	n.a.	n.a.	n.a.	n.a.	n.a.	n.a.
19F013	2009	Jena	50.9132	11.642	Thuringia	n.a.	n.a.	no Ct	negative	n.a.	n.a.	n.a.	n.a.	no Ct	negative	n.a.	n.a.	n.a.	n.a.	n.a.	n.a.	n.a.	n.a.	n.a.
19F0003	2019	Jena	50.9132	11.642	Thuringia	n.a.	n.a.	no Ct	negative	n.a.	n.a.	n.a.	n.a.	no Ct	negative	n.a.	n.a.	no Ct	negative	n.a.	n.a.	n.a.	n.a.	n.a.
19F0004	2019	Jena	50.9132	11.642	Thuringia	n.a.	n.a.	no Ct	negative	n.a.	n.a.	n.a.	n.a.	38.37	negative	n.a.	n.a.	no Ct	negative	n.a.	n.a.	n.a.	n.a.	n.a.
19F0005	2019	Jena	50.9132	11.642	Thuringia	n.a.	n.a.	no Ct	negative	n.a.	n.a.	n.a.	n.a.	no Ct	negative	n.a.	n.a.	no Ct	negative	n.a.	n.a.	n.a.	n.a.	n.a.
19F0006	2019	Jena	50.9132	11.642	Thuringia	n.a.	n.a.	no Ct	negative	n.a.	n.a.	n.a.	n.a.	no Ct	negative	n.a.	n.a.	no Ct	negative	n.a.	n.a.	n.a.	n.a.	n.a.
19F0007	2019	Jena	50.9132	11.642	Thuringia	n.a.	n.a.	no Ct	negative	n.a.	n.a.	n.a.	n.a.	no Ct	negative	n.a.	n.a.	no Ct	negative	n.a.	n.a.	n.a.	n.a.	n.a.
19F0008	2019	Jena	50.9132	11.642	Thuringia	n.a.	n.a.	no Ct	negative	n.a.	n.a.	n.a.	n.a.	no Ct	negative	n.a.	n.a.	no Ct	negative	n.a.	n.a.	n.a.	n.a.	n.a.
19F0009	2019	Jena	50.9132	11.642	Thuringia	n.a.	n.a.	no Ct	negative	n.a.	n.a.	n.a.	n.a.	no Ct	negative	n.a.	n.a.	no Ct	negative	n.a.	n.a.	n.a.	n.a.	n.a.
19F0010	2019	Jena	50.9132	11.642	Thuringia	n.a.	n.a.	no Ct	negative	n.a.	n.a.	n.a.	n.a.	no Ct	negative	n.a.	n.a.	no Ct	negative	n.a.	n.a.	n.a.	n.a.	n.a.
19F0011	2019	Jena	50.9132	11.642	Thuringia	n.a.	n.a.	no Ct	negative	n.a.	n.a.	n.a.	n.a.	no Ct	negative	n.a.	n.a.	no Ct	negative	n.a.	n.a.	n.a.	n.a.	n.a.
19F0012	2019	Jena	50.9132	11.642	Thuringia	n.a.	n.a.	no Ct	negative	n.a.	n.a.	n.a.	n.a.	no Ct	negative	n.a.	n.a.	no Ct	negative	n.a.	n.a.	n.a.	n.a.	n.a.
19F0013	2019	Jena	50.9132	11.642	Thuringia	n.a.	n.a.	no Ct	negative	n.a.	n.a.	n.a.	n.a.	no Ct	negative	n.a.	n.a.	no Ct	negative	n.a.	n.a.	n.a.	n.a.	n.a.
19F0014	2019	Jena	50.9132	11.642	Thuringia	n.a.	n.a.	no Ct	negative	n.a.	n.a.	n.a.	n.a.	no Ct	negative	n.a.	n.a.	no Ct	negative	n.a.	n.a.	n.a.	n.a.	n.a.
19F0015	2019	Jena	50.9132	11.642	Thuringia	n.a.	n.a.	no Ct	negative	n.a.	n.a.	n.a.	n.a.	no Ct	negative	n.a.	n.a.	no Ct	negative	n.a.	n.a.	n.a.	n.a.	n.a.
19F0016	2019	Jena	50.9132	11.642	Thuringia	n.a.	n.a.	no Ct	negative	n.a.	n.a.	n.a.	n.a.	no Ct	negative	n.a.	n.a.	no Ct	negative	n.a.	n.a.	n.a.	n.a.	n.a.
19F0017	2019	Jena	50.9132	11.642	Thuringia	n.a.	n.a.	no Ct	negative	n.a.	n.a.	n.a.	n.a.	no Ct	negative	n.a.	n.a.	no Ct	negative	n.a.	n.a.	n.a.	n.a.	n.a.
19F0018	2019	Jena	50.9132	11.642	Thuringia	n.a.	n.a.	no Ct	negative	n.a.	n.a.	n.a.	n.a.	no Ct	negative	n.a.	n.a.	no Ct	negative	n.a.	n.a.	n.a.	n.a.	n.a.
19F0019	2019	Jena	50.9132	11.642	Thuringia	n.a.	n.a.	no Ct	negative	n.a.	n.a.	n.a.	n.a.	no Ct	negative	n.a.	n.a.	no Ct	negative	n.a.	n.a.	n.a.	n.a.	n.a.
19F0020	2019	Jena	50.9132	11.642	Thuringia	n.a.	n.a.	no Ct	negative	n.a.	n.a.	n.a.	n.a.	no Ct	negative	n.a.	n.a.	no Ct	negative	n.a.	n.a.	n.a.	n.a.	n.a.
19F0117	2019	Jena	50.9132	11.642	Thuringia	n.a.	n.a.	no Ct	negative	n.a.	n.a.	n.a.	n.a.	no Ct	negative	n.a.	n.a.	no Ct	negative	n.a.	n.a.	n.a.	n.a.	n.a.
19F0118	2019	Jena	50.9132	11.642	Thuringia	n.a.	n.a.	no Ct	negative	n.a.	n.a.	n.a.	n.a.	no Ct	negative	n.a.	n.a.	no Ct	negative	n.a.	n.a.	n.a.	n.a.	n.a.
19F0119	2019	Jena	50.9132	11.642	Thuringia	n.a.	n.a.	no Ct	negative	n.a.	n.a.	n.a.	n.a.	no Ct	negative	n.a.	n.a.	no Ct	negative	n.a.	n.a.	n.a.	n.a.	n.a.
19F0120	2019	Jena	50.9132	11.642	Thuringia	n.a.	n.a.	no Ct	negative	n.a.	n.a.	n.a.	n.a.	no Ct	negative	n.a.	n.a.	no Ct	negative	n.a.	n.a.	n.a.	n.a.	n.a.
19F0121	2019	Jena	50.9132	11.642	Thuringia	n.a.	n.a.	no Ct	negative	n.a.	n.a.	n.a.	n.a.	no Ct	negative	n.a.	n.a.	no Ct	negative	n.a.	n.a.	n.a.	n.a.	n.a.
19F0122	2019	Jena	50.9132	11.642	Thuringia	n.a.	n.a.	no Ct	negative	n.a.	n.a.	n.a.	n.a.	no Ct	negative	n.a.	n.a.	no Ct	negative	n.a.	n.a.	n.a.	n.a.	n.a.
19F0123	2019	Jena	50.9132	11.642	Thuringia	n.a.	n.a.	no Ct	negative	n.a.	n.a.	n.a.	n.a.	no Ct	negative	n.a.	n.a.	no Ct	negative	n.a.	n.a.	n.a.	n.a.	n.a.
19F0124	2019	Jena	50.9132	11.642	Thuringia	n.a.	n.a.	no Ct	negative	n.a.	n.a.	n.a.	n.a.	no Ct	negative	n.a.	n.a.	no Ct	negative	n.a.	n.a.	n.a.	n.a.	n.a.
19F0125	2019	Jena	50.9132	11.642	Thuringia	n.a.	n.a.	no Ct	negative	n.a.	n.a.	n.a.	n.a.	no Ct	negative	n.a.	n.a.	no Ct	negative	n.a.	n.a.	n.a.	n.a.	n.a.
19F0126	2019	Jena	50.9132	11.642	Thuringia	n.a.	n.a.	no Ct	negative	n.a.	n.a.	n.a.	n.a.	no Ct	negative	n.a.	n.a.	no Ct	negative	n.a.	n.a.	n.a.	n.a.	n.a.
19F0127	2019	Jena	50.9132	11.642	Thuringia	n.a.	n.a.	no Ct	negative	n.a.	n.a.	n.a.	n.a.	no Ct	negative	n.a.	n.a.	no Ct	negative	n.a.	n.a.	n.a.	n.a.	n.a.
19F0128	2019	Jena	50.9132	11.642	Thuringia	n.a.	n.a.	no Ct	negative	n.a.	n.a.	n.a.	n.a.	32.58	positive	no Ct	negative	no Ct	negative	n.a.	n.a.	n.a.	n.a.	n.a.
19F0129	2019	Jena	50.9132	11.642	Thuringia	n.a.	n.a.	no Ct	negative	n.a.	n.a.	n.a.	n.a.	37.49	negative	n.a.	n.a.	no Ct	negative	n.a.	n.a.	n.a.	n.a.	n.a.
19F0130	2019	Jena	50.9132	11.642	Thuringia	n.a.	n.a.	no Ct	negative	n.a.	n.a.	n.a.	n.a.	no Ct	negative	n.a.	n.a.	no Ct	negative	n.a.	n.a.	n.a.	n.a.	n.a.
19F0131	2019	Jena	50.9132	11.642	Thuringia	n.a.	n.a.	no Ct	negative	n.a.	n.a.	n.a.	n.a.	no Ct	negative	n.a.	n.a.	no Ct	negative	n.a.	n.a.	n.a.	n.a.	n.a.
19F0132	2019	Jena	50.9132	11.642	Thuringia	n.a.	n.a.	24.62	positive	positive	positive	positive	R. helvetica	no Ct	negative	n.a.	n.a.	no Ct	negative	n.a.	n.a.	n.a.	n.a.	n.a.
19F0133	2019	Jena	50.9132	11.642	Thuringia	n.a.	n.a.	no Ct	negative	n.a.	n.a.	n.a.	n.a.	no Ct	negative	n.a.	n.a.	no Ct	negative	n.a.	n.a.	n.a.	n.a.	n.a.
19F0134	2019	Jena	50.9132	11.642	Thuringia	n.a.	n.a.	n.a.	n.a.	n.a.	n.a.	n.a.	n.a.	n.a.	n.a.	n.a.	n.a.	36.14	positive	no Ct	negative	no Ct	None	n.a.
19F0135	2019	Jena	50.9132	11.642	Thuringia	n.a.	n.a.	no Ct	negative	n.a.	n.a.	n.a.	n.a.	no Ct	negative	n.a.	n.a.	no Ct	negative	n.a.	n.a.	n.a.	n.a.	n.a.
19F0136	2019	Jena	50.9132	11.642	Thuringia	n.a.	n.a.	no Ct	negative	n.a.	n.a.	n.a.	n.a.	no Ct	negative	n.a.	n.a.	no Ct	negative	n.a.	n.a.	n.a.	n.a.	n.a.
19F0137	2019	Jena	50.9132	11.642	Thuringia	n.a.	n.a.	no Ct	negative	n.a.	n.a.	n.a.	n.a.	no Ct	negative	n.a.	n.a.	no Ct	negative	n.a.	n.a.	n.a.	n.a.	n.a.
19F0138	2019	Jena	50.9132	11.642	Thuringia	n.a.	n.a.	no Ct	negative	n.a.	n.a.	n.a.	n.a.	no Ct	negative	n.a.	n.a.	no Ct	negative	n.a.	n.a.	n.a.	n.a.	n.a.
19F0139	2019	Jena	50.9132	11.642	Thuringia	n.a.	n.a.	n.a.	n.a.	n.a.	n.a.	n.a.	n.a.	n.a.	n.a.	n.a.	n.a.	32.28	positive	no Ct	negative	34.97	81.00	B. afzelii
19F0140	2019	Jena	50.9132	11.642	Thuringia	n.a.	n.a.	no Ct	negative	n.a.	n.a.	n.a.	n.a.	no Ct	negative	n.a.	n.a.	no Ct	negative	n.a.	n.a.	n.a.	n.a.	n.a.
19F0141	2019	Jena	50.9132	11.642	Thuringia	n.a.	n.a.	n.a.	n.a.	n.a.	n.a.	n.a.	n.a.	n.a.	n.a.	n.a.	n.a.	36.42	positive	no Ct	negative	no Ct	None	n.a.
19F0142	2019	Jena	50.9132	11.642	Thuringia	n.a.	n.a.	no Ct	negative	n.a.	n.a.	n.a.	n.a.	no Ct	negative	n.a.	n.a.	no Ct	negative	n.a.	n.a.	n.a.	n.a.	n.a.
19F0143	2019	Jena	50.9132	11.642	Thuringia	n.a.	n.a.	no Ct	negative	n.a.	n.a.	n.a.	n.a.	no Ct	negative	n.a.	n.a.	no Ct	negative	n.a.	n.a.	n.a.	n.a.	n.a.
19F0144	2019	Jena	50.9132	11.642	Thuringia	n.a.	n.a.	no Ct	negative	n.a.	n.a.	n.a.	n.a.	39.49	negative	n.a.	n.a.	no Ct	negative	n.a.	n.a.	n.a.	n.a.	n.a.
19F0145	2019	Jena	50.9132	11.642	Thuringia	n.a.	n.a.	no Ct	negative	n.a.	n.a.	n.a.	n.a.	no Ct	negative	n.a.	n.a.	no Ct	negative	n.a.	n.a.	n.a.	n.a.	n.a.
19F0146	2019	Jena	50.9132	11.642	Thuringia	n.a.	n.a.	no Ct	negative	n.a.	n.a.	n.a.	n.a.	no Ct	negative	n.a.	n.a.	no Ct	negative	n.a.	n.a.	n.a.	n.a.	n.a.
19F0147	2019	Jena	50.9132	11.642	Thuringia	n.a.	n.a.	n.a.	n.a.	n.a.	n.a.	n.a.	n.a.	n.a.	n.a.	n.a.	n.a.	37.05	positive	no Ct	negative	no Ct	None	n.a.
19F0148	2019	Jena	50.9132	11.642	Thuringia	n.a.	n.a.	no Ct	negative	n.a.	n.a.	n.a.	n.a.	no Ct	negative	n.a.	n.a.	no Ct	negative	n.a.	n.a.	n.a.	n.a.	n.a.
19F0149	2019	Jena	50.9132	11.642	Thuringia	n.a.	n.a.	no Ct	negative	n.a.	n.a.	n.a.	n.a.	no Ct	negative	n.a.	n.a.	no Ct	negative	n.a.	n.a.	n.a.	n.a.	n.a.
19F0150	2019	Jena	50.9132	11.642	Thuringia	n.a.	n.a.	no Ct	negative	n.a.	n.a.	n.a.	n.a.	no Ct	negative	n.a.	n.a.	no Ct	negative	n.a.	n.a.	n.a.	n.a.	n.a.
19F0151	2019	Jena	50.9132	11.642	Thuringia	n.a.	n.a.	n.a.	n.a.	n.a.	n.a.	n.a.	n.a.	n.a.	n.a.	n.a.	n.a.	38.10	positive	no Ct	negative	no Ct	None	n.a.
19F0152	2019	Jena	50.9132	11.642	Thuringia	n.a.	n.a.	no Ct	negative	n.a.	n.a.	n.a.	n.a.	no Ct	negative	n.a.	n.a.	no Ct	negative	n.a.	n.a.	n.a.	n.a.	n.a.
19F0153	2019	Jena	50.9132	11.642	Thuringia	n.a.	n.a.	no Ct	negative	n.a.	n.a.	n.a.	n.a.	no Ct	negative	n.a.	n.a.	no Ct	negative	n.a.	n.a.	n.a.	n.a.	n.a.
19F0154	2019	Jena	50.9132	11.642	Thuringia	n.a.	n.a.	no Ct	negative	n.a.	n.a.	n.a.	n.a.	no Ct	negative	n.a.	n.a.	no Ct	negative	n.a.	n.a.	n.a.	n.a.	n.a.
19F0155	2019	Jena	50.9132	11.642	Thuringia	n.a.	n.a.	24.39	positive	positive	positive	positive	R. helvetica	no Ct	negative	n.a.	n.a.	no Ct	negative	n.a.	n.a.	n.a.	n.a.	n.a.
19F0156	2019	Jena	50.9132	11.642	Thuringia	n.a.	n.a.	n.a.	n.a.	n.a.	n.a.	n.a.	n.a.	n.a.	n.a.	n.a.	n.a.	33.43	positive	no Ct	negative	33.78	80.00	B. garinii
19F0157	2019	Jena	50.9132	11.642	Thuringia	n.a.	n.a.	no Ct	negative	n.a.	n.a.	n.a.	n.a.	no Ct	negative	n.a.	n.a.	no Ct	negative	n.a.	n.a.	n.a.	n.a.	n.a.
19F0158	2019	Jena	50.9132	11.642	Thuringia	n.a.	n.a.	no Ct	negative	n.a.	n.a.	n.a.	n.a.	no Ct	negative	n.a.	n.a.	no Ct	negative	n.a.	n.a.	n.a.	n.a.	n.a.
19F0159	2019	Jena	50.9132	11.642	Thuringia	n.a.	n.a.	n.a.	n.a.	n.a.	n.a.	n.a.	n.a.	n.a.	n.a.	n.a.	n.a.	35.04	positive	no Ct	negative	44.01	None	B. valaisiana
19F0160	2019	Jena	50.9132	11.642	Thuringia	n.a.	n.a.	no Ct	negative	n.a.	n.a.	n.a.	n.a.	no Ct	negative	n.a.	n.a.	no Ct	negative	n.a.	n.a.	n.a.	n.a.	n.a.
19F0161	2019	Jena	50.9132	11.642	Thuringia	n.a.	n.a.	no Ct	negative	n.a.	n.a.	n.a.	n.a.	no Ct	negative	n.a.	n.a.	no Ct	negative	n.a.	n.a.	n.a.	n.a.	n.a.
19F0162	2019	Jena	50.9132	11.642	Thuringia	n.a.	n.a.	37.65	negative	n.a.	n.a.	n.a.	n.a.	37.85	negative	n.a.	n.a.	no Ct	negative	n.a.	n.a.	n.a.	n.a.	n.a.
19F0163	2019	Jena	50.9132	11.642	Thuringia	n.a.	n.a.	no Ct	negative	n.a.	n.a.	n.a.	n.a.	37.31	negative	n.a.	n.a.	no Ct	negative	n.a.	n.a.	n.a.	n.a.	n.a.
19F0164	2019	Jena	50.9132	11.642	Thuringia	n.a.	n.a.	no Ct	negative	n.a.	n.a.	n.a.	n.a.	no Ct	negative	n.a.	n.a.	no Ct	negative	n.a.	n.a.	n.a.	n.a.	n.a.
19F0165	2019	Jena	50.9132	11.642	Thuringia	n.a.	n.a.	no Ct	negative	n.a.	n.a.	n.a.	n.a.	no Ct	negative	n.a.	n.a.	no Ct	negative	n.a.	n.a.	n.a.	n.a.	n.a.
19F0166	2019	Jena	50.9132	11.642	Thuringia	n.a.	n.a.	no Ct	negative	n.a.	n.a.	n.a.	n.a.	no Ct	negative	n.a.	n.a.	no Ct	negative	n.a.	n.a.	n.a.	n.a.	n.a.
19F0167	2019	Jena	50.9132	11.642	Thuringia	n.a.	n.a.	no Ct	negative	n.a.	n.a.	n.a.	n.a.	no Ct	negative	n.a.	n.a.	no Ct	negative	n.a.	n.a.	n.a.	n.a.	n.a.
19F0168	2019	Jena	50.9132	11.642	Thuringia	n.a.	n.a.	no Ct	negative	n.a.	n.a.	n.a.	n.a.	no Ct	negative	n.a.	n.a.	no Ct	negative	n.a.	n.a.	n.a.	n.a.	n.a.
19F0169	2019	Jena	50.9132	11.642	Thuringia	n.a.	n.a.	no Ct	negative	n.a.	n.a.	n.a.	n.a.	no Ct	negative	n.a.	n.a.	no Ct	negative	n.a.	n.a.	n.a.	n.a.	n.a.
19F0170	2019	Jena	50.9132	11.642	Thuringia	n.a.	n.a.	no Ct	negative	n.a.	n.a.	n.a.	n.a.	37.66	negative	n.a.	n.a.	no Ct	negative	n.a.	n.a.	n.a.	n.a.	n.a.
19F0171	2019	Jena	50.9132	11.642	Thuringia	n.a.	n.a.	no Ct	negative	n.a.	n.a.	n.a.	n.a.	no Ct	negative	n.a.	n.a.	no Ct	negative	n.a.	n.a.	n.a.	n.a.	n.a.
19F0172	2019	Jena	50.9132	11.642	Thuringia	n.a.	n.a.	no Ct	negative	n.a.	n.a.	n.a.	n.a.	no Ct	negative	n.a.	n.a.	no Ct	negative	n.a.	n.a.	n.a.	n.a.	n.a.
19F0173	2019	Jena	50.9132	11.642	Thuringia	n.a.	n.a.	no Ct	negative	n.a.	n.a.	n.a.	n.a.	no Ct	negative	n.a.	n.a.	no Ct	negative	n.a.	n.a.	n.a.	n.a.	n.a.
19F0174	2019	Jena	50.9132	11.642	Thuringia	n.a.	n.a.	n.a.	n.a.	n.a.	n.a.	n.a.	n.a.	n.a.	n.a.	n.a.	n.a.	38.11	positive	no Ct	negative	39.41	80.50	B. garinii
19F0175	2019	Jena	50.9132	11.642	Thuringia	n.a.	n.a.	no Ct	negative	n.a.	n.a.	n.a.	n.a.	no Ct	negative	n.a.	n.a.	no Ct	negative	n.a.	n.a.	n.a.	n.a.	n.a.
19F0176	2019	Jena	50.9132	11.642	Thuringia	n.a.	n.a.	no Ct	negative	n.a.	n.a.	n.a.	n.a.	no Ct	negative	n.a.	n.a.	no Ct	negative	n.a.	n.a.	n.a.	n.a.	n.a.
19F0177	2019	Jena	50.9132	11.642	Thuringia	n.a.	n.a.	no Ct	negative	n.a.	n.a.	n.a.	n.a.	no Ct	negative	n.a.	n.a.	no Ct	negative	n.a.	n.a.	n.a.	n.a.	n.a.
19F0178	2019	Jena	50.9132	11.642	Thuringia	n.a.	n.a.	n.a.	n.a.	n.a.	n.a.	n.a.	n.a.	n.a.	n.a.	n.a.	n.a.	37.03	positive	no Ct	negative	41.02	80.50	B. garinii
19F0277	2019	Jena	50.9132	11.642	Thuringia	n.a.	n.a.	no Ct	negative	n.a.	n.a.	n.a.	n.a.	no Ct	negative	n.a.	n.a.	no Ct	negative	n.a.	n.a.	n.a.	n.a.	n.a.
19F0278	2019	Jena	50.9132	11.642	Thuringia	n.a.	n.a.	no Ct	negative	n.a.	n.a.	n.a.	n.a.	no Ct	negative	n.a.	n.a.	no Ct	negative	n.a.	n.a.	n.a.	n.a.	n.a.
19F0279	2019	Jena	50.9132	11.642	Thuringia	n.a.	n.a.	no Ct	negative	n.a.	n.a.	n.a.	n.a.	no Ct	negative	n.a.	n.a.	no Ct	negative	n.a.	n.a.	n.a.	n.a.	n.a.
19F0280	2019	Jena	50.9132	11.642	Thuringia	n.a.	n.a.	n.a.	n.a.	n.a.	n.a.	n.a.	n.a.	n.a.	n.a.	n.a.	n.a.	36.56	positive	no Ct	negative	no Ct	None	n.a.
19F0281	2019	Jena	50.9132	11.642	Thuringia	n.a.	n.a.	no Ct	negative	n.a.	n.a.	n.a.	n.a.	no Ct	negative	n.a.	n.a.	no Ct	negative	n.a.	n.a.	n.a.	n.a.	n.a.
19F0282	2019	Jena	50.9132	11.642	Thuringia	n.a.	n.a.	no Ct	negative	n.a.	n.a.	n.a.	n.a.	no Ct	negative	n.a.	n.a.	no Ct	negative	n.a.	n.a.	n.a.	n.a.	n.a.
19F0283	2019	Jena	50.9132	11.642	Thuringia	n.a.	n.a.	no Ct	negative	n.a.	n.a.	n.a.	n.a.	no Ct	negative	n.a.	n.a.	no Ct	negative	n.a.	n.a.	n.a.	n.a.	n.a.
19F0284	2019	Jena	50.9132	11.642	Thuringia	n.a.	n.a.	no Ct	negative	n.a.	n.a.	n.a.	n.a.	no Ct	negative	n.a.	n.a.	no Ct	negative	n.a.	n.a.	n.a.	n.a.	n.a.
19F0285	2019	Jena	50.9132	11.642	Thuringia	n.a.	n.a.	n.a.	n.a.	n.a.	n.a.	n.a.	n.a.	n.a.	n.a.	n.a.	n.a.	31.45	positive	no Ct	negative	32.18	80.00	B. garinii
19F0286	2019	Jena	50.9132	11.642	Thuringia	n.a.	n.a.	no Ct	negative	n.a.	n.a.	n.a.	n.a.	no Ct	negative	n.a.	n.a.	no Ct	negative	n.a.	n.a.	n.a.	n.a.	n.a.
19F0287	2019	Jena	50.9132	11.642	Thuringia	n.a.	n.a.	no Ct	negative	n.a.	n.a.	n.a.	n.a.	37.78	negative	n.a.	n.a.	no Ct	negative	n.a.	n.a.	n.a.	n.a.	n.a.
19F0288	2019	Jena	50.9132	11.642	Thuringia	n.a.	n.a.	no Ct	negative	n.a.	n.a.	n.a.	n.a.	37.11	negative	n.a.	n.a.	no Ct	negative	n.a.	n.a.	n.a.	n.a.	n.a.
19F0289	2019	Jena	50.9132	11.642	Thuringia	n.a.	n.a.	no Ct	negative	n.a.	n.a.	n.a.	n.a.	no Ct	negative	n.a.	n.a.	no Ct	negative	n.a.	n.a.	n.a.	n.a.	n.a.
19F0290	2019	Jena	50.9132	11.642	Thuringia	n.a.	n.a.	no Ct	negative	n.a.	n.a.	n.a.	n.a.	no Ct	negative	n.a.	n.a.	no Ct	negative	n.a.	n.a.	n.a.	n.a.	n.a.
19F0291	2019	Jena	50.9132	11.642	Thuringia	n.a.	n.a.	no Ct	negative	n.a.	n.a.	n.a.	n.a.	no Ct	negative	n.a.	n.a.	no Ct	negative	n.a.	n.a.	n.a.	n.a.	n.a.
19F0292	2019	Jena	50.9132	11.642	Thuringia	n.a.	n.a.	no Ct	negative	n.a.	n.a.	n.a.	n.a.	no Ct	negative	n.a.	n.a.	no Ct	negative	n.a.	n.a.	n.a.	n.a.	n.a.
19F0403	2019	Jena	50.9132	11.642	Thuringia	n.a.	n.a.	no Ct	negative	n.a.	n.a.	n.a.	n.a.	no Ct	negative	n.a.	n.a.	no Ct	negative	n.a.	n.a.	n.a.	n.a.	n.a.
19F0404	2019	Jena	50.9132	11.642	Thuringia	n.a.	n.a.	23.85	positive	positive	positive	positive	R. helvetica	no Ct	negative	n.a.	n.a.	no Ct	negative	n.a.	n.a.	n.a.	n.a.	n.a.
19F0405	2019	Jena	50.9132	11.642	Thuringia	n.a.	n.a.	no Ct	negative	n.a.	n.a.	n.a.	n.a.	no Ct	negative	n.a.	n.a.	no Ct	negative	n.a.	n.a.	n.a.	n.a.	n.a.
19F0406	2019	Jena	50.9132	11.642	Thuringia	n.a.	n.a.	no Ct	negative	n.a.	n.a.	n.a.	n.a.	no Ct	negative	n.a.	n.a.	no Ct	negative	n.a.	n.a.	n.a.	n.a.	n.a.
09F3304/1	2019	Jena	50.9132	11.642	Thuringia	n.a.	n.a.	no Ct	negative	n.a.	n.a.	n.a.	n.a.	no Ct	negative	n.a.	n.a.	n.a.	n.a.	n.a.	n.a.	n.a.	n.a.	n.a.
09F3304/2	2019	Jena	50.9132	11.642	Thuringia	n.a.	n.a.	no Ct	negative	n.a.	n.a.	n.a.	n.a.	no Ct	negative	n.a.	n.a.	n.a.	n.a.	n.a.	n.a.	n.a.	n.a.	n.a.
09F3304/3	2019	Jena	50.9132	11.642	Thuringia	n.a.	n.a.	no Ct	negative	n.a.	n.a.	n.a.	n.a.	no Ct	negative	n.a.	n.a.	n.a.	n.a.	n.a.	n.a.	n.a.	n.a.	n.a.
09F3304/4	2019	Jena	50.9132	11.642	Thuringia	n.a.	n.a.	no Ct	negative	n.a.	n.a.	n.a.	n.a.	no Ct	negative	n.a.	n.a.	n.a.	n.a.	n.a.	n.a.	n.a.	n.a.	n.a.
09F3304/5	2019	Jena	50.9132	11.642	Thuringia	n.a.	n.a.	no Ct	negative	n.a.	n.a.	n.a.	n.a.	no Ct	negative	n.a.	n.a.	n.a.	n.a.	n.a.	n.a.	n.a.	n.a.	n.a.
09F3304/6	2019	Jena	50.9132	11.642	Thuringia	n.a.	n.a.	no Ct	negative	n.a.	n.a.	n.a.	n.a.	no Ct	negative	n.a.	n.a.	n.a.	n.a.	n.a.	n.a.	n.a.	n.a.	n.a.
09F3304/7	2019	Jena	50.9132	11.642	Thuringia	n.a.	n.a.	no Ct	negative	n.a.	n.a.	n.a.	n.a.	no Ct	negative	n.a.	n.a.	n.a.	n.a.	n.a.	n.a.	n.a.	n.a.	n.a.
09F3304/8	2019	Jena	50.9132	11.642	Thuringia	n.a.	n.a.	no Ct	negative	n.a.	n.a.	n.a.	n.a.	no Ct	negative	n.a.	n.a.	n.a.	n.a.	n.a.	n.a.	n.a.	n.a.	n.a.
09F3304/9	2019	Jena	50.9132	11.642	Thuringia	n.a.	n.a.	no Ct	negative	n.a.	n.a.	n.a.	n.a.	no Ct	negative	n.a.	n.a.	n.a.	n.a.	n.a.	n.a.	n.a.	n.a.	n.a.
09F3304/10	2019	Jena	50.9132	11.642	Thuringia	n.a.	n.a.	no Ct	negative	n.a.	n.a.	n.a.	n.a.	no Ct	negative	n.a.	n.a.	n.a.	n.a.	n.a.	n.a.	n.a.	n.a.	n.a.
